# Supplementary material for: The complete chloroplast genome sequence of Actinidia arguta using the PacBio RS II platform
Source: PLoS One. 2018 May 24;13(5):e0197393. doi: 10.1371/journal.pone.0197393 (PMC5968424; doi:10.1371/journal.pone.0197393)
Supplement: S1 Table — (XLSX) [file pone.0197393.s001.xlsx]

## Sheet: Sheet1
Supplementary Table S1 Genbank accession number used in the construction of phylogenetic
Order	Taxon
Ericales	Ardisia polysticta	KC465962.1
	Camellia sinensis	NC_020019.1
	Vaccinium macrocarpon	NC_019616.1
	Actinidia polygama	KX345297
	Actinidia tetramera	KX345298
	Actinidia chinensis	NC_026690.1
	A. chinensis var. deliciosa	NC_026691.1
	Clematoclethra lanosa	KX345299
Caryophyllales	Spinacia oleracea	NC_002202.1
	Silene conica	NC_016729
Cornales	Diplopanax stachyanthus	NC_029750.1
Vitales	Vitis vinifera	NC_007957
Solanales	Capsicum annuum	NC_018552
	solanum	KP117020
	Atropa belladonna	NC_004561
	Nicotiana tabacum	NC_001879
	Ipomoea batatas	NC_009808
Apiales	Daucus acrota	NC_008325
	Angelica gigas	NC_029393.1
	Panax ginseng	NC_006290
Asterales	Helianthus annuus	NC_007977
	Tranchelium caeruleum	NC_010442
	Lactuca sativa	NC_007578
Lamiales	Jasminum nudiflorum	NC_008407
	Olea woodiana	NC_015608
	Salvia miltiorrhiza	NC_020431
	Seamum indicum	KC569603.1
Gentianales	Catharanthus roseus	KC561139.1
	Asclepias syriaca	NC_022432
Rosales	Fragaria chiloensis	NC_019601
	Prunus persica	NC_014697
	Pyrus pyrifolia	NC_015996
	Morus indica	NC_008359
Fabales	Castanea	NC_014674
	Lotus	NC_002694
	Glycine max	NC_007942
Cucurbitales	Cucumis sativus	NC_007144
Brassicales	Arabidopsis thaliana	NC_000932
	Brassica napus	NC_016734
Malvales	Gossypium hirsutum	NC_007944
Sapindales	Citrus sinensis	NC_008334
