# Supplementary material for: The complete chloroplast genome sequence of Actinidia arguta using the PacBio RS II platform
Source: PLoS One. 2018 May 24;13(5):e0197393. doi: 10.1371/journal.pone.0197393 (PMC5968424; doi:10.1371/journal.pone.0197393)
Supplement: S2 Table — (XLSX) [file pone.0197393.s002.xlsx]

## Sheet: Table S1
Table S2 Repeat structure distribution of A. arguta
repeat length of the first part	starting position of the first part	gene of the first part	region of the first part	match direction	repeat length of the second part	starting position of the second part	gene of the second part	region of the second part
327	112065	intergenic	IRa	F	327	112105	intergenic	IRa
287	112065	intergenic	IRa	F	287	112145	intergenic	IRa
265	89397	intergenic	IRa	F	265	89446	intergenic	IRa
247	112065	intergenic	IRa	F	247	112185	intergenic	IRa
216	89397	intergenic	IRa	F	216	89495	intergenic	IRa
207	112065	intergenic	IRa	F	207	112225	intergenic	IRa
167	89397	intergenic	IRa	F	167	89544	intergenic	IRa
167	112065	intergenic	IRa	F	167	112265	intergenic	IRa
145	73542	intergenic	LSC	F	145	73572	intergenic	LSC
127	112065	intergenic	IRa	F	127	112305	intergenic	IRa
118	89397	intergenic	IRa	F	118	89593	intergenic	IRa
104	58869	accD	LSC	F	104	58923	accD	LSC
87	112065	intergenic	IRa	F	87	112345	intergenic	IRa
79	37217	intergenic	LSC	F	79	37303	intergenic	LSC
86	58851	accD	LSC	F	86	58905	accD	LSC
86	73601	intergenic	LSC	F	86	73631	intergenic	LSC
88	73542	intergenic	LSC	F	88	73602	intergenic	LSC
76	0	no_name	LSC	P	76	88608	intergenic and psbA	LSC
86	73571	intergenic	LSC	F	86	73631	intergenic	LSC
85	73542	intergenic	LSC	F	85	73632	intergenic	LSC
70	73712	intergenic	LSC	F	70	73733	intergenic	LSC
69	89397	intergenic	IRa	F	69	89642	intergenic	IRa
69	73618	intergenic	LSC	F	69	73648	intergenic	LSC
64	91363	intergenic	IRa	F	64	91438	intergenic	IRa
69	73558	intergenic	LSC	F	69	73648	intergenic	LSC
69	73588	intergenic	LSC	F	69	73648	intergenic	LSC
65	58836	accD	LSC	F	65	58908	accD	LSC
61	131931	intergenic	SSC	F	61	132579	intergenic	SSC
71	58885	accD	LSC	F	71	58957	accD	LSC
66	58836	accD	LSC	F	66	58962	accD	LSC
68	73511	intergenic	LSC	F	68	73787	intergenic	LSC
64	130629	intergenic	SSC	F	64	130701	intergenic	SSC
56	73631	intergenic	LSC	F	56	73661	intergenic	LSC
65	58836	accD	LSC	F	65	58854	accD	LSC
62	73495	intergenic	LSC	F	62	73771	intergenic	LSC
58	73663	intergenic	LSC	F	58	73819	intergenic	LSC
51	58905	accD	LSC	F	51	58977	accD	LSC
50	58836	accD	LSC	F	50	58980	accD	LSC
49	73712	intergenic	LSC	F	49	73754	intergenic	LSC
55	73542	intergenic	LSC	F	55	73662	intergenic	LSC
57	59592	accD	LSC	F	57	59601	accD	LSC
54	73633	intergenic	LSC	F	54	73819	intergenic	LSC
50	58851	accD	LSC	F	50	58869	accD	LSC
53	58959	accD	LSC	F	53	58977	accD	LSC
49	73672	intergenic	LSC	F	49	73828	intergenic	LSC
48	59592	accD	LSC	F	48	59610	accD	LSC
47	112065	intergenic	IRa	F	47	112385	intergenic	IRa
52	58867	accD	LSC	F	52	58903	accD	LSC
52	58939	accD	LSC	F	52	58957	accD	LSC
42	101449	rps12 and intergenic	IRa	F	42	123249	intergenic and ndhA	SSC
45	73642	intergenic	LSC	F	45	73828	intergenic	LSC
51	58851	accD	LSC	F	51	58887	accD	LSC
48	76503	intergenic and psbN	LSC	P	48	76503	intergenic and psbN	LSC
50	58851	accD	LSC	F	50	58941	accD	LSC
50	58869	accD	LSC	F	50	58977	accD	LSC
50	58905	accD	LSC	F	50	58923	accD	LSC
40	130576	intergenic	SSC	R	40	130576	intergenic	SSC
47	58836	accD	LSC	F	47	58872	accD	LSC
47	58836	accD	LSC	F	47	58926	accD	LSC
47	78953	intergenic	LSC	P	47	78953	intergenic	LSC
47	91881	ycf2	IRa	F	47	91902	ycf2	IRa
44	132312	intergenic	SSC	F	44	132465	intergenic	SSC
36	69995	rps18	LSC	F	36	70013	rps18	LSC
45	73552	intergenic	LSC	F	45	73828	intergenic	LSC
45	73582	intergenic	LSC	F	45	73828	intergenic	LSC
45	73612	intergenic	LSC	F	45	73828	intergenic	LSC
45	132171	intergenic	SSC	F	45	132570	intergenic	SSC
39	73558	intergenic	LSC	F	39	73678	intergenic	LSC
39	73588	intergenic	LSC	F	39	73678	intergenic	LSC
39	73618	intergenic	LSC	F	39	73678	intergenic	LSC
44	73543	intergenic	LSC	F	44	73819	intergenic	LSC
44	73573	intergenic	LSC	F	44	73819	intergenic	LSC
44	130697	intergenic	SSC	F	44	130763	intergenic	SSC
38	132426	intergenic	SSC	F	38	132570	intergenic	SSC
40	130629	intergenic	SSC	F	40	130767	intergenic	SSC
33	58869	accD	LSC	F	33	58995	accD	LSC
42	88505	rpl23 and intergenic	LSC	F	42	89717	rpl23 and intergenic	IRa
39	44334	ycf3	LSC	F	39	101451	ycf3 and intergenic	IRa
39	44334	ycf3	LSC	F	39	123251	intergenic and ndhA	SSC
39	59592	accD	LSC	F	39	59619	accD	LSC
39	132092	intergenic	SSC	F	39	132380	intergenic	SSC
41	88515	rpl23 and intergenic	LSC	F	41	89727	rpl23 and intergenic	IRa
38	130580	intergenic	SSC	R	38	130589	intergenic	SSC
35	131952	intergenic	SSC	F	35	132435	intergenic	SSC
35	132435	intergenic	SSC	F	35	132600	intergenic	SSC
40	73712	intergenic	LSC	F	40	73775	intergenic	LSC
34	131927	intergenic	SSC	F	34	131948	intergenic	SSC
34	131927	intergenic	SSC	F	34	132596	intergenic	SSC
39	60338	intergenic	LSC	P	39	60338	intergenic	LSC
39	132170	intergenic	SSC	F	39	132425	intergenic	SSC
30	8121	intergenic and trnS-GCU	LSC	P	30	46029	intergenic	LSC
36	130576	intergenic	SSC	F	36	130591	intergenic	SSC
35	58905	accD	LSC	F	35	58995	accD	LSC
32	58887	accD	LSC	F	32	58923	accD	LSC
32	58887	accD	LSC	F	32	58995	accD	LSC
32	58923	accD	LSC	F	32	58941	accD	LSC
32	58941	accD	LSC	F	32	58995	accD	LSC
32	73495	intergenic	LSC	F	32	73729	intergenic	LSC
32	73495	intergenic	LSC	F	32	73750	intergenic	LSC
32	90382	intergenic	IRa	F	32	90406	intergenic	IRa
37	131902	intergenic	SSC	F	37	132226	intergenic	SSC
37	131928	intergenic	SSC	F	37	132219	intergenic	SSC
34	58867	accD	LSC	F	34	58957	accD	LSC
34	91846	ycf2	IRa	F	34	91870	ycf2	IRa
34	130567	intergenic	SSC	R	34	130576	intergenic	SSC
34	130707	intergenic	SSC	F	34	130773	intergenic	SSC
36	73603	intergenic	LSC	F	36	73819	intergenic	LSC
36	74154	intergenic	LSC	F	36	74256	intergenic	LSC
36	131931	intergenic	SSC	F	36	132180	intergenic	SSC
36	132111	intergenic	SSC	F	36	132495	intergenic	SSC
30	131952	intergenic	SSC	F	30	132579	intergenic	SSC
30	132579	intergenic	SSC	F	30	132600	intergenic	SSC
35	69999	rps18	LSC	P	35	70012	rps18	LSC
35	73499	intergenic	LSC	F	35	73712	intergenic	LSC
35	90325	intergenic	IRa	F	35	90391	intergenic	IRa
35	129545	intergenic	SSC	R	35	129561	intergenic	SSC
35	131952	intergenic	SSC	F	35	132360	intergenic	SSC
35	132284	intergenic	SSC	F	35	132512	intergenic	SSC
35	132360	intergenic	SSC	F	35	132600	intergenic	SSC
32	58836	accD	LSC	F	32	58998	accD	LSC
32	58851	accD	LSC	F	32	58959	accD	LSC
32	58923	accD	LSC	F	32	58959	accD	LSC
32	58959	accD	LSC	F	32	58995	accD	LSC
32	110506	rrn4.5S	IRa	F	32	110542	rrn4.5S	IRa
34	58885	accD	LSC	F	34	58903	accD	LSC
34	58903	accD	LSC	F	34	58939	accD	LSC
34	69995	rps18	LSC	P	34	69999	rps18	LSC
34	132222	intergenic	SSC	F	34	132579	intergenic	SSC
31	132002	intergenic	SSC	F	31	132482	intergenic	SSC
31	132185	intergenic	SSC	F	31	132584	intergenic	SSC
33	132099	intergenic	SSC	F	33	132279	intergenic	SSC
30	13403	intergenic	LSC	P	30	13403	intergenic	LSC
30	51838	intergenic	LSC	P	30	51838	intergenic	LSC
30	59592	accD	LSC	F	30	59628	accD	LSC
30	70017	rps18	LSC	P	30	70017	rps18	LSC
30	131931	intergenic	SSC	F	30	132435	intergenic	SSC
32	8119	intergenic and trnS-GCU	LSC	F	32	36054	intergenic and trnS-UGA	LSC
32	58887	accD	LSC	F	32	58977	accD	LSC
32	58941	accD	LSC	F	32	58977	accD	LSC
32	131927	intergenic	SSC	F	32	132197	intergenic	SSC
32	131940	intergenic	SSC	F	32	132210	intergenic	SSC
32	132105	intergenic	SSC	F	32	132477	intergenic	SSC
32	132210	intergenic	SSC	F	32	132588	intergenic	SSC
31	83069	intergenic	LSC	R	31	83087	intergenic and rpl14	LSC
31	132365	intergenic	SSC	F	31	132440	intergenic	SSC
30	36056	intergenic and trnS-UGA	LSC	P	30	46029	intergenic	LSC
30	39318	psaB	LSC	F	30	41542	intergenic and psaA	LSC
30	44346	ycf3	LSC	F	30	101463	ycf3 and intergenic	IRa
30	73869	intergenic	LSC	F	30	73914	intergenic	LSC
30	90353	intergenic	IRa	F	30	90383	intergenic	IRa
30	90353	intergenic	IRa	F	30	90407	intergenic	IRa
30	129547	intergenic	SSC	F	30	129550	intergenic	SSC
30	132005	intergenic	SSC	F	30	132113	intergenic	SSC
30	132071	intergenic	SSC	F	30	132479	intergenic	SSC
30	132179	intergenic	SSC	F	30	132359	intergenic	SSC
