# Supplementary material for: The complete chloroplast genome sequence of Actinidia arguta using the PacBio RS II platform
Source: PLoS One. 2018 May 24;13(5):e0197393. doi: 10.1371/journal.pone.0197393 (PMC5968424; doi:10.1371/journal.pone.0197393)
Supplement: S3 Table — (XLSX) [file pone.0197393.s003.xlsx]

## Sheet: Sheet1
Table S3 Analysis of SNPs between A. arguta and other Actinidia species
Actinidia_arguta_vs_Actinidia_Chinensis_KP297242					Actinidia_arguta_vs_Actinidia_Chinensis_KP297242					Actinidia_arguta_vs_Actinidia_Chinensis_KP297244					Actinidia_arguta_vs_Actinidia_Chinensis_KP297245					Actinidia_arguta_vs_Actinidia_polygama					Actinidia_arguta_vs_Actinidia_tetramera
pos	ref->alt	gene	region		pos	ref->alt	gene	region		pos	ref->alt	gene	region		pos	ref->alt	gene	region		pos	ref->alt	gene	region		pos	ref->alt	gene	region
121	G->T	psbA	LSC		121	G->T	psbA	LSC		121	g->t	psbA	LSC		121	G->T	psbA	LSC		121	g->t	psbA	LSC		111	T->C	psbA	LSC
177	C->A	psbA	LSC		177	C->A	psbA	LSC		177	c->a	psbA	LSC		177	C->A	psbA	LSC		174	a->c	psbA	LSC		121	G->T	psbA	LSC
522	G->A	psbA	LSC		522	G->A	psbA	LSC		522	g->a	psbA	LSC		522	G->A	psbA	LSC		177	c->a	psbA	LSC		177	C->A	psbA	LSC
639	A->C	psbA	LSC		639	A->C	psbA	LSC		639	a->c	psbA	LSC		639	A->C	psbA	LSC		273	g->a	psbA	LSC		591	G->A	psbA	LSC
1014	T->G	intergenic	LSC		1014	T->G	intergenic	LSC		1014	t->g	intergenic	LSC		1014	T->G	intergenic	LSC		639	a->c	psbA	LSC		639	A->C	psbA	LSC
1030	T->G	intergenic	LSC		1030	T->G	intergenic	LSC		1030	t->g	intergenic	LSC		1030	T->G	intergenic	LSC		1014	t->g	intergenic	LSC		1014	T->G	intergenic	LSC
1096	T->C	intergenic	LSC		1096	T->C	intergenic	LSC		1096	t->c	intergenic	LSC		1096	T->C	intergenic	LSC		1030	t->g	intergenic	LSC		1030	T->G	intergenic	LSC
1110	G->C	intergenic	LSC		1110	G->C	intergenic	LSC		1110	g->c	intergenic	LSC		1110	G->C	intergenic	LSC		1110	g->c	intergenic	LSC		1042	C->G	intergenic	LSC
1259	T->G	intergenic	LSC		1259	T->G	intergenic	LSC		1259	t->g	intergenic	LSC		1259	T->G	intergenic	LSC		1184	g->a	intergenic	LSC		1096	T->C	intergenic	LSC
1269	C->T	intergenic	LSC		1269	C->T	intergenic	LSC		1269	c->t	intergenic	LSC		1269	C->T	intergenic	LSC		1259	t->g	intergenic	LSC		1110	G->C	intergenic	LSC
1400	T->C	matK	LSC		1400	T->C	matK	LSC		1400	t->c	matK	LSC		1400	T->C	matK	LSC		1269	c->a	intergenic	LSC		1243	C->T	intergenic	LSC
1426	G->T	matK	LSC		1426	G->T	matK	LSC		1426	g->t	matK	LSC		1426	G->T	matK	LSC		1456	a->g	matK	LSC		1264	T->G	intergenic	LSC
1440	A->G	matK	LSC		1440	A->G	matK	LSC		1440	a->g	matK	LSC		1440	A->G	matK	LSC		1510	a->g	matK	LSC		1274	C->A	intergenic	LSC
1494	A->G	matK	LSC		1494	A->G	matK	LSC		1494	a->g	matK	LSC		1494	A->G	matK	LSC		1729	t->g	matK	LSC		1307	A->C	intergenic	LSC
1713	T->G	matK	LSC		1713	T->G	matK	LSC		1713	t->g	matK	LSC		1713	T->G	matK	LSC		2071	g->a	matK	LSC		1445	A->G	matK	LSC
1794	C->T	matK	LSC		1794	C->T	matK	LSC		1794	c->t	matK	LSC		1794	C->T	matK	LSC		2080	t->c	matK	LSC		1499	A->G	matK	LSC
1815	G->T	matK	LSC		1815	G->T	matK	LSC		1815	g->t	matK	LSC		1815	G->T	matK	LSC		2093	g->a	matK	LSC		1621	G->A	matK	LSC
1890	G->A	matK	LSC		1890	G->A	matK	LSC		1890	g->a	matK	LSC		1890	G->A	matK	LSC		2273	t->g	matK	LSC		1718	T->G	matK	LSC
1905	A->C	matK	LSC		1905	A->C	matK	LSC		1905	a->c	matK	LSC		1905	A->C	matK	LSC		2456	a->g	matK	LSC		1807	G->T	matK	LSC
2012	G->T	matK	LSC		2012	G->T	matK	LSC		2012	g->t	matK	LSC		2012	G->T	matK	LSC		2484	t->g	matK	LSC		1918	T->G	matK	LSC
2013	G->T	matK	LSC		2013	G->T	matK	LSC		2013	g->t	matK	LSC		2013	G->T	matK	LSC		2541	c->a	matK	LSC		2017	G->T	matK	LSC
2077	G->A	matK	LSC		2077	G->A	matK	LSC		2077	g->a	matK	LSC		2077	G->A	matK	LSC		2602	c->a	matK	LSC		2082	G->A	matK	LSC
2319	G->A	matK	LSC		2319	G->A	matK	LSC		2319	g->a	matK	LSC		2319	G->A	matK	LSC		2620	g->c	matK	LSC		2146	A->G	matK	LSC
2440	A->G	matK	LSC		2440	A->G	matK	LSC		2440	a->g	matK	LSC		2440	A->G	matK	LSC		2753	a->c	matK	LSC		2243	G->T	matK	LSC
2503	A->G	matK	LSC		2503	A->G	matK	LSC		2503	a->g	matK	LSC		2503	A->G	matK	LSC		2970	t->c	intergenic	LSC		2299	G->A	matK	LSC
2525	C->A	matK	LSC		2525	C->A	matK	LSC		2525	c->a	matK	LSC		2525	C->A	matK	LSC		3144	c->t	intergenic	LSC		2353	A->G	matK	LSC
2586	C->A	matK	LSC		2586	C->A	matK	LSC		2586	c->a	matK	LSC		2586	C->A	matK	LSC		3296	t->c	intergenic	LSC		2445	A->G	matK	LSC
2954	T->C	intergenic	LSC		2954	T->C	intergenic	LSC		2954	t->c	intergenic	LSC		2954	T->C	intergenic	LSC		3641	a->g	intergenic	LSC		2504	G->T	matK	LSC
2956	A->C	intergenic	LSC		2956	A->C	intergenic	LSC		2956	a->c	intergenic	LSC		2956	A->C	intergenic	LSC		3968	t->g	intergenic	LSC		2530	C->A	matK	LSC
3014	T->G	intergenic	LSC		3014	T->G	intergenic	LSC		3014	t->g	intergenic	LSC		3014	T->G	intergenic	LSC		3979	a->g	intergenic	LSC		2591	C->A	matK	LSC
3247	A->C	intergenic	LSC		3247	A->C	intergenic	LSC		3247	a->c	intergenic	LSC		3247	A->C	intergenic	LSC		4080	a->c	intergenic	LSC		2800	G->A	matK	LSC
3280	T->C	intergenic	LSC		3280	T->C	intergenic	LSC		3280	t->c	intergenic	LSC		3280	T->C	intergenic	LSC		4193	t->c	intergenic	LSC		2959	T->C	intergenic	LSC
3625	A->G	intergenic	LSC		3625	A->G	intergenic	LSC		3625	a->g	intergenic	LSC		3625	A->G	intergenic	LSC		4228	a->g	intergenic	LSC		3112	C->A	intergenic	LSC
3670	C->T	intergenic	LSC		3670	C->T	intergenic	LSC		3670	c->t	intergenic	LSC		3670	C->T	intergenic	LSC		4285	a->g	intergenic	LSC		3151	T->G	intergenic	LSC
3718	T->A	intergenic	LSC		3719	A->G	intergenic	LSC		3719	a->g	intergenic	LSC		3719	A->G	intergenic	LSC		4422	t->c	rps16	LSC		3286	T->C	intergenic	LSC
3719	A->G	intergenic	LSC		3969	A->G	intergenic	LSC		3969	a->g	intergenic	LSC		3969	A->G	intergenic	LSC		4484	c->a	rps16	LSC		3382	G->A	intergenic	LSC
3969	A->G	intergenic	LSC		4218	A->G	intergenic	LSC		4218	a->g	intergenic	LSC		4218	A->G	intergenic	LSC		4618	a->g	intergenic	LSC		3452	T->C	intergenic	LSC
4218	A->G	intergenic	LSC		4266	G->C	intergenic	LSC		4266	g->c	intergenic	LSC		4266	G->C	intergenic	LSC		4620	a->c	intergenic	LSC		3631	A->G	intergenic	LSC
4266	G->C	intergenic	LSC		4275	A->G	intergenic	LSC		4275	a->g	intergenic	LSC		4275	A->G	intergenic	LSC		4837	t->c	intergenic	LSC		3677	G->A	intergenic	LSC
4275	A->G	intergenic	LSC		4401	A->G	rps16	LSC		4401	a->g	rps16	LSC		4401	A->G	rps16	LSC		4844	c->a	intergenic	LSC		3730	G->T	intergenic	LSC
4401	A->G	rps16	LSC		4474	C->A	rps16	LSC		4474	c->a	rps16	LSC		4474	C->A	rps16	LSC		4854	g->a	intergenic	LSC		3734	A->G	intergenic	LSC
4474	C->A	rps16	LSC		4477	A->C	rps16	LSC		4477	a->c	rps16	LSC		4477	A->C	rps16	LSC		4896	c->a	intergenic	LSC		3867	G->A	intergenic	LSC
4477	A->C	rps16	LSC		4608	A->G	intergenic	LSC		4608	a->g	intergenic	LSC		4608	A->G	intergenic	LSC		4980	c->g	intergenic	LSC		3906	G->C	intergenic	LSC
4608	A->G	intergenic	LSC		4827	T->C	intergenic	LSC		4827	t->c	intergenic	LSC		4827	T->C	intergenic	LSC		5152	g->a	intergenic	LSC		3965	A->G	intergenic	LSC
4827	T->C	intergenic	LSC		4834	C->A	intergenic	LSC		4834	c->a	intergenic	LSC		4834	C->A	intergenic	LSC		5188	a->g	intergenic	LSC		3968	C->A	intergenic	LSC
4834	C->A	intergenic	LSC		4886	C->A	intergenic	LSC		4886	c->a	intergenic	LSC		4886	C->A	intergenic	LSC		5360	t->a	intergenic	LSC		3992	A->T	intergenic	LSC
4886	C->A	intergenic	LSC		4934	T->C	intergenic	LSC		4934	t->c	intergenic	LSC		4934	T->C	intergenic	LSC		5660	a->c	intergenic	LSC		4214	A->G	intergenic	LSC
4934	T->C	intergenic	LSC		4959	A->T	intergenic	LSC		4959	a->t	intergenic	LSC		4959	A->T	intergenic	LSC		5679	c->g	intergenic	LSC		4271	A->G	intergenic	LSC
4959	A->T	intergenic	LSC		4970	C->G	intergenic	LSC		4970	c->g	intergenic	LSC		4970	C->G	intergenic	LSC		5700	c->a	intergenic	LSC		4454	A->G	rps16	LSC
4970	C->G	intergenic	LSC		5178	A->G	intergenic	LSC		5178	a->g	intergenic	LSC		5178	A->G	intergenic	LSC		5763	a->g	intergenic	LSC		4463	C->A	rps16	LSC
5178	A->G	intergenic	LSC		5388	C->T	intergenic	LSC		5388	c->t	intergenic	LSC		5388	C->T	intergenic	LSC		5810	c->g	intergenic	LSC		4597	A->G	intergenic	LSC
5388	C->T	intergenic	LSC		5583	C->A	intergenic	LSC		5583	c->a	intergenic	LSC		5583	C->A	intergenic	LSC		5840	c->t	intergenic	LSC		4772	A->C	intergenic	LSC
5583	C->A	intergenic	LSC		5604	T->C	intergenic	LSC		5604	t->c	intergenic	LSC		5604	T->C	intergenic	LSC		5856	t->g	intergenic	LSC		4791	C->A	intergenic	LSC
5604	T->C	intergenic	LSC		5661	C->T	intergenic	LSC		5661	c->t	intergenic	LSC		5661	C->T	intergenic	LSC		5895	g->a	intergenic	LSC		4816	T->C	intergenic	LSC
5661	C->T	intergenic	LSC		5677	C->A	intergenic	LSC		5677	c->a	intergenic	LSC		5677	C->A	intergenic	LSC		5951	t->g	intergenic	LSC		4823	C->A	intergenic	LSC
5677	C->A	intergenic	LSC		5727	A->C	intergenic	LSC		5715	a->t	intergenic	LSC		5727	A->C	intergenic	LSC		5980	c->a	intergenic	LSC		4875	C->A	intergenic	LSC
5727	A->C	intergenic	LSC		5745	A->G	intergenic	LSC		5716	t->a	intergenic	LSC		5745	A->G	intergenic	LSC		5987	a->g	intergenic	LSC		4927	T->C	intergenic	LSC
5745	A->G	intergenic	LSC		5792	C->G	intergenic	LSC		5717	t->a	intergenic	LSC		5792	C->G	intergenic	LSC		6154	t->c	intergenic	LSC		4959	C->G	intergenic	LSC
5792	C->G	intergenic	LSC		5838	T->G	intergenic	LSC		5723	a->t	intergenic	LSC		5838	T->G	intergenic	LSC		6170	c->a	intergenic	LSC		5077	T->G	intergenic	LSC
5838	T->G	intergenic	LSC		5866	T->G	intergenic	LSC		5724	a->c	intergenic	LSC		5866	T->G	intergenic	LSC		6197	c->a	intergenic	LSC		5167	A->G	intergenic	LSC
5866	T->G	intergenic	LSC		5957	G->A	intergenic	LSC		5742	a->g	intergenic	LSC		5957	G->A	intergenic	LSC		6302	g->c	intergenic	LSC		5311	G->A	intergenic	LSC
6032	T->C	intergenic	LSC		6032	T->C	intergenic	LSC		5789	c->g	intergenic	LSC		6032	T->C	intergenic	LSC		6324	a->c	intergenic	LSC		5416	A->C	intergenic	LSC
6099	C->T	intergenic	LSC		6099	C->T	intergenic	LSC		5835	t->g	intergenic	LSC		6099	C->T	intergenic	LSC		6329	g->a	intergenic	LSC		5434	T->G	intergenic	LSC
6135	T->C	intergenic	LSC		6143	T->C	intergenic	LSC		5863	t->g	intergenic	LSC		6135	T->C	intergenic	LSC		6357	c->t	intergenic	LSC		5666	C->A	intergenic	LSC
6151	C->A	intergenic	LSC		6159	C->A	intergenic	LSC		5954	g->a	intergenic	LSC		6151	C->A	intergenic	LSC		6400	c->t	intergenic	LSC		5729	A->G	intergenic	LSC
6158	G->A	intergenic	LSC		6166	G->A	intergenic	LSC		6029	t->c	intergenic	LSC		6158	G->A	intergenic	LSC		6409	t->g	intergenic	LSC		5776	C->G	intergenic	LSC
6178	C->A	intergenic	LSC		6186	C->A	intergenic	LSC		6096	c->t	intergenic	LSC		6178	C->A	intergenic	LSC		6512	t->g	intergenic	LSC		5834	T->G	intergenic	LSC
6310	G->A	intergenic	LSC		6318	G->A	intergenic	LSC		6132	t->c	intergenic	LSC		6310	G->A	intergenic	LSC		6537	t->g	intergenic	LSC		5925	A->C	intergenic	LSC
6312	G->A	intergenic	LSC		6320	G->A	intergenic	LSC		6148	c->a	intergenic	LSC		6312	G->A	intergenic	LSC		6548	t->a	intergenic	LSC		5926	C->A	intergenic	LSC
6390	T->G	intergenic	LSC		6398	T->G	intergenic	LSC		6155	g->a	intergenic	LSC		6390	T->G	intergenic	LSC		6635	a->c	intergenic	LSC		5928	A->T	intergenic	LSC
6535	A->G	intergenic	LSC		6543	A->G	intergenic	LSC		6176	t->a	intergenic	LSC		6535	A->G	intergenic	LSC		6645	t->c	intergenic	LSC		6006	T->G	intergenic	LSC
6539	T->A	intergenic	LSC		6547	T->A	intergenic	LSC		6177	c->t	intergenic	LSC		6539	T->A	intergenic	LSC		6718	t->c	intergenic	LSC		6110	C->G	intergenic	LSC
6777	C->A	intergenic	LSC		6784	C->A	intergenic	LSC		6179	a->c	intergenic	LSC		6776	C->A	intergenic	LSC		6732	a->c	intergenic	LSC		6131	T->C	intergenic	LSC
6781	T->C	intergenic	LSC		6788	T->C	intergenic	LSC		6182	c->a	intergenic	LSC		6780	T->C	intergenic	LSC		6783	c->a	intergenic	LSC		6147	C->A	intergenic	LSC
6785	G->A	intergenic	LSC		6792	G->A	intergenic	LSC		6314	g->a	intergenic	LSC		6784	G->A	intergenic	LSC		6787	t->c	intergenic	LSC		6179	C->A	intergenic	LSC
6816	G->T	intergenic	LSC		6823	G->T	intergenic	LSC		6316	g->a	intergenic	LSC		6815	G->T	intergenic	LSC		6911	g->t	trnQ-UUG	LSC		6201	T->A	intergenic	LSC
6912	G->T	trnQ-UUG	LSC		6918	G->T	trnQ-UUG	LSC		6394	t->g	intergenic	LSC		6910	G->T	trnQ-UUG	LSC		6927	a->c	trnQ-UUG	LSC		6242	G->C	intergenic	LSC
6928	A->C	trnQ-UUG	LSC		6934	A->C	trnQ-UUG	LSC		6568	t->a	intergenic	LSC		6926	A->C	trnQ-UUG	LSC		7560	a->c	intergenic	LSC		6279	C->T	intergenic	LSC
7102	C->A	intergenic	LSC		7108	C->A	intergenic	LSC		6582	g->a	intergenic	LSC		7100	C->A	intergenic	LSC		7610	a->c	intergenic	LSC		6322	G->A	intergenic	LSC
7206	T->G	intergenic	LSC		7212	T->G	intergenic	LSC		6780	c->a	intergenic	LSC		7204	T->G	intergenic	LSC		7648	a->c	intergenic	LSC		6338	G->A	intergenic	LSC
7612	A->C	intergenic	LSC		7618	A->C	intergenic	LSC		6784	t->c	intergenic	LSC		7610	A->C	intergenic	LSC		7660	a->c	intergenic	LSC		6370	A->C	intergenic	LSC
7650	A->C	intergenic	LSC		7656	A->C	intergenic	LSC		6788	g->a	intergenic	LSC		7648	A->C	intergenic	LSC		7827	a->g	intergenic	LSC		6377	A->C	intergenic	LSC
7662	A->C	intergenic	LSC		7668	A->C	intergenic	LSC		6819	g->t	intergenic	LSC		7660	A->C	intergenic	LSC		7840	g->c	psbI	LSC		6402	T->G	intergenic	LSC
7796	G->A	intergenic	LSC		7802	G->A	intergenic	LSC		6914	g->t	trnQ-UUG	LSC		7794	G->A	intergenic	LSC		7882	a->t	psbI	LSC		6534	G->C	intergenic	LSC
7829	A->G	intergenic	LSC		7835	A->G	intergenic	LSC		6930	a->c	trnQ-UUG	LSC		7827	A->G	intergenic	LSC		7930	g->a	psbI	LSC		6551	T->A	intergenic	LSC
7842	G->C	psbI	LSC		7848	G->C	psbI	LSC		7104	c->a	intergenic	LSC		7840	G->C	psbI	LSC		8093	t->a	intergenic	LSC		6565	G->A	intergenic	LSC
7884	A->T	psbI	LSC		7890	A->T	psbI	LSC		7208	t->g	intergenic	LSC		7882	A->T	psbI	LSC		8094	t->a	intergenic	LSC		6580	T->G	intergenic	LSC
8097	T->A	intergenic	LSC		8103	T->A	intergenic	LSC		7614	a->c	intergenic	LSC		8095	T->A	intergenic	LSC		8171	a->g	trnS-GCU	LSC		6602	T->G	intergenic	LSC
8174	A->G	trnS-GCU	LSC		8180	A->G	trnS-GCU	LSC		7652	a->c	intergenic	LSC		8172	A->G	trnS-GCU	LSC		8364	a->c	intergenic	LSC		6737	C->G	intergenic	LSC
8367	A->C	intergenic	LSC		8374	A->C	intergenic	LSC		7664	a->c	intergenic	LSC		8365	A->C	intergenic	LSC		8558	a->t	intergenic	LSC		6761	C->A	intergenic	LSC
8574	A->G	intergenic	LSC		8581	A->G	intergenic	LSC		7798	g->a	intergenic	LSC		8572	A->G	intergenic	LSC		8571	a->g	intergenic	LSC		6765	T->C	intergenic	LSC
8669	G->T	intergenic	LSC		8676	G->T	intergenic	LSC		7831	a->g	intergenic	LSC		8667	G->T	intergenic	LSC		8596	g->a	intergenic	LSC		6771	G->A	intergenic	LSC
8695	G->T	intergenic	LSC		8702	G->T	intergenic	LSC		7844	g->c	psbI	LSC		8693	G->T	intergenic	LSC		8632	c->t	intergenic	LSC		6858	A->C	intergenic	LSC
8817	T->C	intergenic	LSC		8824	T->C	intergenic	LSC		7886	a->t	psbI	LSC		8815	T->C	intergenic	LSC		8633	c->t	intergenic	LSC		6891	G->T	trnQ-UUG	LSC
8819	A->C	intergenic	LSC		8826	A->C	intergenic	LSC		8099	t->a	intergenic	LSC		8817	A->C	intergenic	LSC		8636	t->a	intergenic	LSC		6907	A->C	trnQ-UUG	LSC
8854	G->A	intergenic	LSC		8861	G->A	intergenic	LSC		8176	a->g	trnS-GCU	LSC		8852	G->A	intergenic	LSC		8641	t->c	intergenic	LSC		7142	T->G	intergenic	LSC
8910	T->C	intergenic	LSC		8917	T->C	intergenic	LSC		8369	a->c	intergenic	LSC		8908	T->C	intergenic	LSC		8691	g->t	intergenic	LSC		7469	A->C	psbK	LSC
9205	T->C	intergenic	LSC		9212	T->C	intergenic	LSC		8576	a->g	intergenic	LSC		9203	T->C	intergenic	LSC		8806	a->c	intergenic	LSC		7591	A->C	intergenic	LSC
9283	A->T	intergenic	LSC		9290	A->T	intergenic	LSC		8671	g->t	intergenic	LSC		9281	A->T	intergenic	LSC		8813	t->c	intergenic	LSC		7624	T->G	intergenic	LSC
9298	G->A	intergenic	LSC		9354	T->C	intergenic	LSC		8697	g->t	intergenic	LSC		9345	T->C	intergenic	LSC		8815	a->c	intergenic	LSC		7629	A->C	intergenic	LSC
9347	T->C	intergenic	LSC		9359	A->C	intergenic	LSC		8819	t->c	intergenic	LSC		9350	A->C	intergenic	LSC		8835	c->t	intergenic	LSC		7630	C->T	intergenic	LSC
9352	A->C	intergenic	LSC		9389	C->T	intergenic	LSC		8821	a->c	intergenic	LSC		9380	C->T	intergenic	LSC		8905	t->c	intergenic	LSC		7641	A->C	intergenic	LSC
9382	C->T	intergenic	LSC		9454	T->G	intergenic	LSC		8856	g->a	intergenic	LSC		9445	T->G	intergenic	LSC		9200	t->c	intergenic	LSC		7677	C->A	intergenic	LSC
9447	T->G	intergenic	LSC		9667	G->A	intergenic	LSC		8912	t->c	intergenic	LSC		9658	G->A	intergenic	LSC		9278	a->t	intergenic	LSC		7808	A->G	intergenic	LSC
9660	G->A	intergenic	LSC		9811	C->T	intergenic	LSC		9207	t->c	intergenic	LSC		9802	C->T	intergenic	LSC		9342	t->c	intergenic	LSC		7821	G->C	intergenic	LSC
9804	C->T	intergenic	LSC		9820	T->C	intergenic	LSC		9285	a->t	intergenic	LSC		9811	T->C	intergenic	LSC		9376	g->a	intergenic	LSC		7828	T->A	intergenic	LSC
9813	T->C	intergenic	LSC		9847	G->A	intergenic	LSC		9349	t->c	intergenic	LSC		9838	G->A	intergenic	LSC		9377	c->t	intergenic	LSC		7863	A->T	psbI	LSC
9821	A->G	intergenic	LSC		9863	C->T	intergenic	LSC		9354	a->c	intergenic	LSC		9854	C->T	intergenic	LSC		9752	a->g	intergenic	LSC		8076	T->A	intergenic	LSC
9840	G->A	intergenic	LSC		9873	C->T	intergenic	LSC		9384	c->t	intergenic	LSC		9864	C->T	intergenic	LSC		9819	a->t	intergenic	LSC		8077	T->A	intergenic	LSC
9856	C->T	intergenic	LSC		9934	A->C	intergenic	LSC		9449	t->g	intergenic	LSC		9896	T->C	intergenic	LSC		9821	t->a	intergenic	LSC		8134	G->A	trnS-GCU	LSC
9857	A->T	intergenic	LSC		9959	T->G	intergenic	LSC		9662	g->a	intergenic	LSC		9900	A->T	intergenic	LSC		9822	a->c	intergenic	LSC		8154	A->G	trnS-GCU	LSC
9866	C->T	intergenic	LSC		10011	T->C	trnR-UCU	LSC		9806	c->t	intergenic	LSC		9906	T->A	intergenic	LSC		9868	a->t	intergenic	LSC		8348	A->C	intergenic	LSC
9927	A->C	intergenic	LSC		10036	G->T	trnR-UCU	LSC		9813	a->t	intergenic	LSC		9907	A->T	intergenic	LSC		9869	t->a	intergenic	LSC		8555	A->G	intergenic	LSC
9952	T->G	intergenic	LSC		10049	C->A	trnR-UCU	LSC		9815	t->a	intergenic	LSC		9920	A->C	intergenic	LSC		9943	a->t	intergenic	LSC		8603	A->T	intergenic	LSC
10004	T->C	trnR-UCU	LSC		10058	A->C	trnR-UCU	LSC		9816	a->c	intergenic	LSC		9945	T->G	intergenic	LSC		9949	a->c	intergenic	LSC		8649	G->T	intergenic	LSC
10029	G->T	trnR-UCU	LSC		10075	A->G	intergenic	LSC		9842	g->a	intergenic	LSC		9997	T->C	trnR-UCU	LSC		9954	c->a	intergenic	LSC		8689	G->T	intergenic	LSC
10042	C->A	trnR-UCU	LSC		10184	T->G	atpA	LSC		9858	c->t	intergenic	LSC		10022	G->T	trnR-UCU	LSC		10026	t->c	trnR-UCU	LSC		8811	T->C	intergenic	LSC
10051	A->C	trnR-UCU	LSC		10264	C->T	atpA	LSC		9868	c->t	intergenic	LSC		10035	C->A	trnR-UCU	LSC		10050	g->t	trnR-UCU	LSC		8813	A->C	intergenic	LSC
10068	A->G	intergenic	LSC		10265	A->G	atpA	LSC		9900	t->c	intergenic	LSC		10044	A->C	trnR-UCU	LSC		10072	a->c	intergenic	LSC		8854	C->T	intergenic	LSC
10177	T->G	atpA	LSC		10296	C->T	atpA	LSC		9904	a->t	intergenic	LSC		10061	A->G	trnR-UCU	LSC		10089	a->g	intergenic	LSC		8894	C->T	intergenic	LSC
10257	C->T	atpA	LSC		11227	G->T	atpA	LSC		9910	t->a	intergenic	LSC		10170	T->G	intergenic	LSC		10200	t->g	atpA	LSC		8903	T->C	intergenic	LSC
10258	A->G	atpA	LSC		11273	G->T	atpA	LSC		9911	a->t	intergenic	LSC		10250	C->T	atpA	LSC		10267	g->a	atpA	LSC		9102	C->T	intergenic	LSC
10289	C->T	atpA	LSC		11281	T->G	atpA	LSC		9924	a->c	intergenic	LSC		10251	A->G	atpA	LSC		10312	c->g	atpA	LSC		9198	T->C	intergenic	LSC
11220	G->T	atpA	LSC		11978	C->T	atpF	LSC		9949	t->g	intergenic	LSC		10282	C->T	atpA	LSC		11243	g->t	atpA	LSC		9276	A->T	intergenic	LSC
11266	G->T	atpA	LSC		12035	G->T	atpF	LSC		10001	t->c	trnR-UCU	LSC		11213	G->T	atpA	LSC		12013	c->t	atpF	LSC		9286	G->T	intergenic	LSC
11274	T->G	atpA	LSC		12291	A->C	atpF	LSC		10026	g->t	trnR-UCU	LSC		11259	G->T	atpA	LSC		12049	g->t	atpF	LSC		9340	T->C	intergenic	LSC
11971	C->T	atpF	LSC		12712	T->G	atpF	LSC		10039	c->a	trnR-UCU	LSC		11267	T->G	atpA	LSC		12305	a->c	atpF	LSC		9375	C->T	intergenic	LSC
12028	G->T	atpF	LSC		13173	A->G	intergenic	LSC		10048	a->c	trnR-UCU	LSC		11964	C->T	atpF	LSC		12718	t->g	atpF	LSC		9417	A->C	intergenic	LSC
12284	A->C	atpF	LSC		13226	A->T	intergenic	LSC		10065	a->g	intergenic	LSC		12021	G->T	atpF	LSC		12847	a->g	atpF	LSC		9518	G->T	intergenic	LSC
12706	T->G	atpF	LSC		13227	G->A	intergenic	LSC		10174	t->g	atpA	LSC		12277	A->C	atpF	LSC		13033	c->t	atpF	LSC		9739	A->G	intergenic	LSC
13167	A->G	intergenic	LSC		13262	T->A	intergenic	LSC		10254	c->t	atpA	LSC		12698	T->G	atpF	LSC		13245	a->t	intergenic	LSC		9818	A->T	intergenic	LSC
13223	G->A	intergenic	LSC		13341	G->A	intergenic	LSC		10255	a->g	atpA	LSC		13159	A->G	intergenic	LSC		13256	t->a	intergenic	LSC		9834	A->T	intergenic	LSC
13234	A->T	intergenic	LSC		13375	G->C	intergenic	LSC		10286	c->t	atpA	LSC		13212	A->T	intergenic	LSC		13261	t->a	intergenic	LSC		9835	T->A	intergenic	LSC
13236	A->T	intergenic	LSC		13456	C->T	atpH	LSC		11217	g->t	atpA	LSC		13213	G->A	intergenic	LSC		13281	g->a	intergenic	LSC		9839	A->G	intergenic	LSC
13251	T->A	intergenic	LSC		13554	T->A	atpH	LSC		11263	g->t	atpA	LSC		13248	T->A	intergenic	LSC		13363	g->c	intergenic	LSC		9855	T->A	intergenic	LSC
13258	A->T	intergenic	LSC		13555	T->A	atpH	LSC		11271	t->g	atpA	LSC		13327	G->A	intergenic	LSC		13475	a->c	atpH	LSC		9870	A->T	intergenic	LSC
13280	G->T	intergenic	LSC		13564	C->T	atpH	LSC		11968	c->t	atpF	LSC		13361	G->C	intergenic	LSC		13536	t->c	atpH	LSC		9871	T->A	intergenic	LSC
13332	G->A	intergenic	LSC		13565	T->A	atpH	LSC		12025	g->t	atpF	LSC		13442	C->T	atpH	LSC		13783	a->g	intergenic	LSC		9876	C->A	intergenic	LSC
13366	G->C	intergenic	LSC		13566	A->T	atpH	LSC		12146	c->t	atpF	LSC		13540	T->A	atpH	LSC		14082	t->c	intergenic	LSC		9954	A->C	intergenic	LSC
13447	C->T	atpH	LSC		13795	A->G	intergenic	LSC		12281	a->c	atpF	LSC		13541	T->A	atpH	LSC		14110	a->g	intergenic	LSC		9961	T->C	intergenic	LSC
13545	T->A	atpH	LSC		14122	A->G	intergenic	LSC		12702	t->g	atpF	LSC		13550	C->T	atpH	LSC		14156	t->g	intergenic	LSC		9970	A->C	intergenic	LSC
13546	T->A	atpH	LSC		14218	T->G	intergenic	LSC		13163	a->g	intergenic	LSC		13551	T->A	atpH	LSC		14205	c->t	intergenic	LSC		10011	C->A	trnR-UCU	LSC
13555	C->T	atpH	LSC		14263	A->C	intergenic	LSC		13216	a->t	intergenic	LSC		13552	A->T	atpH	LSC		14298	t->g	intergenic	LSC		10048	T->C	trnR-UCU	LSC
13556	T->A	atpH	LSC		14310	T->G	intergenic	LSC		13217	g->a	intergenic	LSC		13781	A->G	intergenic	LSC		14337	t->g	intergenic	LSC		10054	C->G	trnR-UCU	LSC
13557	A->T	atpH	LSC		14412	G->T	intergenic	LSC		13230	a->t	intergenic	LSC		14108	A->G	intergenic	LSC		14569	c->t	intergenic	LSC		10073	G->T	intergenic	LSC
13786	A->G	intergenic	LSC		14563	C->T	intergenic	LSC		13232	a->t	intergenic	LSC		14204	T->G	intergenic	LSC		14583	c->a	intergenic	LSC		10095	A->C	intergenic	LSC
14112	A->G	intergenic	LSC		14582	C->T	intergenic	LSC		13247	t->a	intergenic	LSC		14249	A->C	intergenic	LSC		14605	t->g	intergenic	LSC		10112	A->G	intergenic	LSC
14208	T->G	intergenic	LSC		14600	C->A	intergenic	LSC		13254	a->t	intergenic	LSC		14296	T->G	intergenic	LSC		14666	g->a	intergenic	LSC		10223	T->G	atpA	LSC
14253	A->C	intergenic	LSC		14658	A->G	intergenic	LSC		13280	g->a	intergenic	LSC		14398	G->T	intergenic	LSC		14686	g->t	intergenic	LSC		10347	T->G	atpA	LSC
14300	T->G	intergenic	LSC		14729	A->C	intergenic	LSC		13281	a->t	intergenic	LSC		14549	C->T	intergenic	LSC		14757	c->t	intergenic	LSC		10544	C->T	atpA	LSC
14402	G->T	intergenic	LSC		14839	G->A	atpI	LSC		13283	a->g	intergenic	LSC		14568	C->T	intergenic	LSC		14797	t->g	atpI	LSC		10727	A->G	atpA	LSC
14553	C->T	intergenic	LSC		15211	T->C	atpI	LSC		13285	t->a	intergenic	LSC		14586	C->A	intergenic	LSC		14860	c->g	atpI	LSC		11266	G->T	atpA	LSC
14572	C->T	intergenic	LSC		15510	A->C	atpI	LSC		13328	g->a	intergenic	LSC		14644	A->G	intergenic	LSC		15477	a->c	atpI	LSC		11670	T->G	atpA	LSC
14590	C->A	intergenic	LSC		15571	G->A	intergenic	LSC		13362	g->c	intergenic	LSC		14715	A->C	intergenic	LSC		15538	g->a	intergenic	LSC		11995	C->T	atpF	LSC
14648	A->G	intergenic	LSC		15755	A->G	rps2	LSC		13443	c->t	atpH	LSC		14825	G->A	atpI	LSC		15610	t->g	intergenic	LSC		12075	G->T	atpF	LSC
14719	A->C	intergenic	LSC		15960	T->G	rps2	LSC		13541	t->a	atpH	LSC		15197	T->C	atpI	LSC		15722	a->g	intergenic	LSC		12106	G->T	atpF	LSC
14829	G->A	atpI	LSC		16002	T->G	rps2	LSC		13542	t->a	atpH	LSC		15496	A->C	atpI	LSC		15927	t->g	rps2	LSC		12141	C->A	atpF	LSC
15201	T->C	atpI	LSC		16135	T->C	rps2	LSC		13551	c->t	atpH	LSC		15557	G->A	intergenic	LSC		16272	c->t	rps2	LSC		12151	C->T	atpF	LSC
15500	A->C	atpI	LSC		16137	A->C	rps2	LSC		13552	t->a	atpH	LSC		15741	A->G	rps2	LSC		16679	a->g	rpoC2	LSC		12228	C->T	atpF	LSC
15561	G->A	intergenic	LSC		16162	C->T	rps2	LSC		13553	a->t	atpH	LSC		15946	T->G	rps2	LSC		16705	t->g	rpoC2	LSC		12331	A->C	atpF	LSC
15745	A->G	rps2	LSC		16193	C->T	rps2	LSC		13782	a->g	intergenic	LSC		15988	T->G	rps2	LSC		16738	c->t	rpoC2	LSC		12640	C->A	atpF	LSC
15950	T->G	rps2	LSC		16305	C->T	rps2	LSC		14109	a->g	intergenic	LSC		16121	T->C	rps2	LSC		16983	t->c	rpoC2	LSC		12843	C->G	atpF	LSC
15992	T->G	rps2	LSC		16446	A->G	intergenic	LSC		14205	t->g	intergenic	LSC		16123	A->C	rps2	LSC		17021	g->a	rpoC2	LSC		13258	T->G	intergenic	LSC
16125	T->C	rps2	LSC		16642	C->T	rpoC2	LSC		14250	a->c	intergenic	LSC		16148	C->T	rps2	LSC		17129	g->a	rpoC2	LSC		13291	T->A	intergenic	LSC
16127	A->C	rps2	LSC		16712	A->G	rpoC2	LSC		14297	t->g	intergenic	LSC		16179	C->T	rps2	LSC		17187	t->g	rpoC2	LSC		13295	T->A	intergenic	LSC
16152	C->T	rps2	LSC		16771	C->T	rpoC2	LSC		14399	g->t	intergenic	LSC		16291	C->T	rps2	LSC		17490	a->c	rpoC2	LSC		13305	G->T	intergenic	LSC
16183	C->T	rps2	LSC		17016	T->C	rpoC2	LSC		14550	c->t	intergenic	LSC		16432	A->G	rps2	LSC		17609	g->a	rpoC2	LSC		13387	G->C	intergenic	LSC
16295	C->T	rps2	LSC		17054	G->A	rpoC2	LSC		14569	c->t	intergenic	LSC		16628	C->T	intergenic	LSC		17679	g->a	rpoC2	LSC		13560	T->C	atpH	LSC
16436	A->G	rps2	LSC		17162	G->A	rpoC2	LSC		14587	c->a	intergenic	LSC		16698	A->G	rpoC2	LSC		17691	a->c	rpoC2	LSC		13561	G->A	atpH	LSC
16632	C->T	intergenic	LSC		17523	A->C	rpoC2	LSC		14645	a->g	intergenic	LSC		16757	C->T	rpoC2	LSC		17696	t->c	rpoC2	LSC		13566	T->A	atpH	LSC
16702	A->G	rpoC2	LSC		17729	T->C	rpoC2	LSC		14716	a->c	intergenic	LSC		17002	T->C	rpoC2	LSC		17732	g->t	rpoC2	LSC		13567	T->A	atpH	LSC
16761	C->T	rpoC2	LSC		17765	G->T	rpoC2	LSC		14826	g->a	atpI	LSC		17040	G->A	rpoC2	LSC		17998	t->g	rpoC2	LSC		13693	C->T	intergenic	LSC
17006	T->C	rpoC2	LSC		18031	T->G	rpoC2	LSC		15198	t->c	atpI	LSC		17148	G->A	rpoC2	LSC		18291	g->a	rpoC2	LSC		13807	A->G	intergenic	LSC
17044	G->A	rpoC2	LSC		18140	G->T	rpoC2	LSC		15497	a->c	atpI	LSC		17509	A->C	rpoC2	LSC		18401	c->t	rpoC2	LSC		13990	C->A	intergenic	LSC
17152	G->A	rpoC2	LSC		18141	G->A	rpoC2	LSC		15558	g->a	intergenic	LSC		17715	T->C	rpoC2	LSC		18570	g->a	rpoC2	LSC		14037	T->C	intergenic	LSC
17513	A->C	rpoC2	LSC		18324	G->A	rpoC2	LSC		15742	a->g	rps2	LSC		17751	G->T	rpoC2	LSC		18597	g->t	rpoC2	LSC		14114	G->A	intergenic	LSC
17719	T->C	rpoC2	LSC		18603	G->A	rpoC2	LSC		15947	t->g	rps2	LSC		18017	T->G	rpoC2	LSC		19019	c->t	rpoC2	LSC		14132	A->G	intergenic	LSC
17755	G->T	rpoC2	LSC		18630	G->T	rpoC2	LSC		15989	t->g	rps2	LSC		18126	G->T	rpoC2	LSC		19020	g->t	rpoC2	LSC		14233	C->T	intergenic	LSC
18021	T->G	rpoC2	LSC		18719	T->G	rpoC2	LSC		16122	t->c	rps2	LSC		18127	G->A	rpoC2	LSC		19055	t->g	rpoC2	LSC		14320	T->G	intergenic	LSC
18130	G->T	rpoC2	LSC		18790	A->G	rpoC2	LSC		16124	a->c	rps2	LSC		18310	G->A	rpoC2	LSC		19171	c->a	rpoC2	LSC		14449	G->A	intergenic	LSC
18131	G->A	rpoC2	LSC		19047	A->C	rpoC2	LSC		16149	c->t	rps2	LSC		18589	G->A	rpoC2	LSC		19237	a->c	rpoC2	LSC		14614	C->A	intergenic	LSC
18314	G->A	rpoC2	LSC		19053	G->T	rpoC2	LSC		16180	c->t	rps2	LSC		18616	G->T	rpoC2	LSC		19251	g->t	rpoC2	LSC		14617	A->C	intergenic	LSC
18593	G->A	rpoC2	LSC		19170	T->C	rpoC2	LSC		16292	c->t	rps2	LSC		18705	T->G	rpoC2	LSC		19307	t->g	rpoC2	LSC		14699	T->C	intergenic	LSC
18620	G->T	rpoC2	LSC		19204	C->A	rpoC2	LSC		16433	a->g	rps2	LSC		18776	A->G	rpoC2	LSC		19310	t->c	rpoC2	LSC		15315	C->G	atpI	LSC
18709	T->G	rpoC2	LSC		19284	G->T	rpoC2	LSC		16629	c->t	intergenic	LSC		19033	A->C	rpoC2	LSC		19383	c->a	rpoC2	LSC		15420	G->A	atpI	LSC
18780	A->G	rpoC2	LSC		19416	C->A	rpoC2	LSC		16699	a->g	rpoC2	LSC		19039	G->T	rpoC2	LSC		19464	t->g	rpoC2	LSC		15539	A->C	intergenic	LSC
19037	A->C	rpoC2	LSC		19435	A->C	rpoC2	LSC		16758	c->t	rpoC2	LSC		19156	T->C	rpoC2	LSC		19482	t->c	rpoC2	LSC		15600	G->A	intergenic	LSC
19043	G->T	rpoC2	LSC		19474	T->G	rpoC2	LSC		17003	t->c	rpoC2	LSC		19190	C->A	rpoC2	LSC		19633	g->a	rpoC2	LSC		15784	A->G	rps2	LSC
19160	T->C	rpoC2	LSC		19497	T->G	rpoC2	LSC		17041	g->a	rpoC2	LSC		19270	G->T	rpoC2	LSC		19720	g->t	rpoC2	LSC		15804	C->G	rps2	LSC
19194	C->A	rpoC2	LSC		19509	C->T	rpoC2	LSC		17149	g->a	rpoC2	LSC		19402	C->A	rpoC2	LSC		19848	a->c	rpoC2	LSC		15989	T->G	rps2	LSC
19274	G->T	rpoC2	LSC		19515	T->C	rpoC2	LSC		17510	a->c	rpoC2	LSC		19421	A->C	rpoC2	LSC		19854	g->a	rpoC2	LSC		16098	C->T	rps2	LSC
19406	C->A	rpoC2	LSC		19753	G->T	rpoC2	LSC		17716	t->c	rpoC2	LSC		19460	T->G	rpoC2	LSC		19962	t->g	rpoC2	LSC		16183	T->G	rps2	LSC
19425	A->C	rpoC2	LSC		19758	A->C	rpoC2	LSC		17752	g->t	rpoC2	LSC		19483	T->G	rpoC2	LSC		19976	a->c	rpoC2	LSC		16233	A->C	rps2	LSC
19464	T->G	rpoC2	LSC		20031	A->G	rpoC2	LSC		18018	t->g	rpoC2	LSC		19495	C->T	rpoC2	LSC		20076	g->t	rpoC2	LSC		16275	C->A	rps2	LSC
19487	T->G	rpoC2	LSC		20109	G->T	rpoC2	LSC		18127	g->t	rpoC2	LSC		19501	T->C	rpoC2	LSC		20077	g->c	rpoC2	LSC		16334	C->T	rps2	LSC
19499	C->T	rpoC2	LSC		20135	T->G	rpoC2	LSC		18128	g->a	rpoC2	LSC		19739	G->T	rpoC2	LSC		20204	t->g	rpoC2	LSC		16432	T->C	rps2	LSC
19505	T->C	rpoC2	LSC		20252	G->C	rpoC2	LSC		18311	g->a	rpoC2	LSC		19744	A->C	rpoC2	LSC		20219	g->c	rpoC2	LSC		16741	A->G	rpoC2	LSC
19743	G->T	rpoC2	LSC		20261	G->A	rpoC2	LSC		18590	g->a	rpoC2	LSC		20017	A->G	rpoC2	LSC		20228	g->a	rpoC2	LSC		16800	C->T	rpoC2	LSC
19748	A->C	rpoC2	LSC		21048	T->C	rpoC1	LSC		18617	g->t	rpoC2	LSC		20095	G->T	rpoC2	LSC		21015	t->c	rpoC1	LSC		16855	G->A	rpoC2	LSC
20021	A->G	rpoC2	LSC		21050	T->G	rpoC1	LSC		18706	t->g	rpoC2	LSC		20121	T->G	rpoC2	LSC		21017	t->g	rpoC1	LSC		16862	A->C	rpoC2	LSC
20099	G->T	rpoC2	LSC		21089	C->G	rpoC1	LSC		18777	a->g	rpoC2	LSC		20238	G->C	rpoC2	LSC		21056	c->g	rpoC1	LSC		16967	G->A	rpoC2	LSC
20125	T->G	rpoC2	LSC		21091	C->A	rpoC1	LSC		19034	a->c	rpoC2	LSC		20247	G->A	rpoC2	LSC		21058	c->a	rpoC1	LSC		16988	G->A	rpoC2	LSC
20242	G->C	rpoC2	LSC		21109	A->C	rpoC1	LSC		19040	g->t	rpoC2	LSC		21034	T->C	rpoC1	LSC		21076	a->c	rpoC1	LSC		17045	T->C	rpoC2	LSC
20251	G->A	rpoC2	LSC		21126	A->G	rpoC1	LSC		19157	t->c	rpoC2	LSC		21036	T->G	rpoC1	LSC		21286	a->c	rpoC1	LSC		17083	G->A	rpoC2	LSC
21038	T->C	rpoC1	LSC		21160	C->T	rpoC1	LSC		19191	c->a	rpoC2	LSC		21075	C->G	rpoC1	LSC		21287	g->a	rpoC1	LSC		17191	G->A	rpoC2	LSC
21040	T->G	rpoC1	LSC		21298	T->G	rpoC1	LSC		19271	g->t	rpoC2	LSC		21077	C->A	rpoC1	LSC		21413	g->t	rpoC1	LSC		17210	A->G	rpoC2	LSC
21079	C->G	rpoC1	LSC		21446	G->T	rpoC1	LSC		19403	c->a	rpoC2	LSC		21095	A->C	rpoC1	LSC		21472	t->c	rpoC1	LSC		17429	G->A	rpoC2	LSC
21081	C->A	rpoC1	LSC		21505	T->C	rpoC1	LSC		19422	a->c	rpoC2	LSC		21112	A->G	rpoC1	LSC		21613	t->c	rpoC1	LSC		17758	T->C	rpoC2	LSC
21099	A->C	rpoC1	LSC		21703	T->C	rpoC1	LSC		19461	t->g	rpoC2	LSC		21146	C->T	rpoC1	LSC		21736	g->a	rpoC1	LSC		17788	T->G	rpoC2	LSC
21116	A->G	rpoC1	LSC		21769	G->A	rpoC1	LSC		19484	t->g	rpoC2	LSC		21284	T->G	rpoC1	LSC		21865	t->g	rpoC1	LSC		17794	G->T	rpoC2	LSC
21150	C->T	rpoC1	LSC		21904	C->T	rpoC1	LSC		19496	c->t	rpoC2	LSC		21432	G->T	rpoC1	LSC		22225	g->a	rpoC1	LSC		17877	G->T	rpoC2	LSC
21288	T->G	rpoC1	LSC		22102	C->T	rpoC1	LSC		19502	t->c	rpoC2	LSC		21491	T->C	rpoC1	LSC		22279	a->g	rpoC1	LSC		18055	T->G	rpoC2	LSC
21436	G->T	rpoC1	LSC		22258	G->A	rpoC1	LSC		19740	g->t	rpoC2	LSC		21689	T->C	rpoC1	LSC		22419	g->t	rpoC1	LSC		18060	T->G	rpoC2	LSC
21495	T->C	rpoC1	LSC		22452	G->T	rpoC1	LSC		19745	a->c	rpoC2	LSC		21755	G->A	rpoC1	LSC		22657	t->g	rpoC1	LSC		18171	C->G	rpoC2	LSC
21693	T->C	rpoC1	LSC		22492	T->C	rpoC1	LSC		20018	a->g	rpoC2	LSC		21890	C->T	rpoC1	LSC		22815	c->t	rpoC1	LSC		18262	A->C	rpoC2	LSC
21759	G->A	rpoC1	LSC		22615	G->A	rpoC1	LSC		20096	g->t	rpoC2	LSC		22088	C->T	rpoC1	LSC		22877	a->c	rpoC1	LSC		18353	G->A	rpoC2	LSC
21894	C->T	rpoC1	LSC		22922	C->A	rpoC1	LSC		20122	t->g	rpoC2	LSC		22244	G->A	rpoC1	LSC		22902	t->g	rpoC1	LSC		18364	C->T	rpoC2	LSC
22092	C->T	rpoC1	LSC		23009	T->G	rpoC1	LSC		20239	g->c	rpoC2	LSC		22438	G->T	rpoC1	LSC		22933	c->t	rpoC1	LSC		18430	C->T	rpoC2	LSC
22248	G->A	rpoC1	LSC		23063	A->G	rpoC1	LSC		20248	g->a	rpoC2	LSC		22478	T->C	rpoC1	LSC		22944	t->g	rpoC1	LSC		18619	C->T	rpoC2	LSC
22409	A->G	rpoC1	LSC		23065	G->T	rpoC1	LSC		21035	t->c	rpoC1	LSC		22601	G->A	rpoC1	LSC		23030	a->g	rpoC1	LSC		18632	G->A	rpoC2	LSC
22442	G->T	rpoC1	LSC		23069	A->G	rpoC1	LSC		21037	t->g	rpoC1	LSC		22908	C->A	rpoC1	LSC		23032	g->t	rpoC1	LSC		18659	G->T	rpoC2	LSC
22482	T->C	rpoC1	LSC		23071	A->G	rpoC1	LSC		21076	c->g	rpoC1	LSC		22995	T->G	rpoC1	LSC		23036	a->g	rpoC1	LSC		18807	C->T	rpoC2	LSC
22605	G->A	rpoC1	LSC		23074	C->T	rpoC1	LSC		21078	c->a	rpoC1	LSC		23049	A->G	rpoC1	LSC		23038	a->g	rpoC1	LSC		18974	G->A	rpoC2	LSC
22912	C->A	rpoC1	LSC		23076	C->T	rpoC1	LSC		21096	a->c	rpoC1	LSC		23051	G->T	rpoC1	LSC		23041	c->t	rpoC1	LSC		19019	A->T	rpoC2	LSC
22999	T->G	rpoC1	LSC		23077	C->G	rpoC1	LSC		21113	a->g	rpoC1	LSC		23055	A->G	rpoC1	LSC		23043	c->t	rpoC1	LSC		19082	G->T	rpoC2	LSC
23025	C->T	rpoC1	LSC		23093	C->T	rpoC1	LSC		21147	c->t	rpoC1	LSC		23057	A->G	rpoC1	LSC		23044	c->g	rpoC1	LSC		19233	C->A	rpoC2	LSC
23053	A->G	rpoC1	LSC		23098	G->A	rpoC1	LSC		21285	t->g	rpoC1	LSC		23060	C->T	rpoC1	LSC		23060	c->t	rpoC1	LSC		19313	G->T	rpoC2	LSC
23055	G->T	rpoC1	LSC		23129	G->A	rpoC1	LSC		21433	g->t	rpoC1	LSC		23062	C->T	rpoC1	LSC		23710	a->g	rpoC1	LSC		19416	C->T	rpoC2	LSC
23059	A->G	rpoC1	LSC		23206	G->A	rpoC1	LSC		21492	t->c	rpoC1	LSC		23063	C->G	rpoC1	LSC		24336	t->g	rpoB	LSC		19445	C->A	rpoC2	LSC
23061	A->G	rpoC1	LSC		24162	A->G	rpoB	LSC		21690	t->c	rpoC1	LSC		23079	C->T	rpoC1	LSC		24345	g->a	rpoB	LSC		19452	T->G	rpoC2	LSC
23064	C->T	rpoC1	LSC		24378	G->A	rpoB	LSC		21756	g->a	rpoC1	LSC		23084	G->A	rpoC1	LSC		24810	t->g	rpoB	LSC		19526	T->G	rpoC2	LSC
23066	C->T	rpoC1	LSC		24771	C->A	rpoB	LSC		21891	c->t	rpoC1	LSC		23115	G->A	rpoC1	LSC		25006	g->c	rpoB	LSC		19544	T->C	rpoC2	LSC
23067	C->G	rpoC1	LSC		24843	T->G	rpoB	LSC		22089	c->t	rpoC1	LSC		24148	A->G	rpoB	LSC		25026	g->a	rpoB	LSC		19577	G->T	rpoC2	LSC
23083	C->T	rpoC1	LSC		25059	G->A	rpoB	LSC		22245	g->a	rpoC1	LSC		24364	G->A	rpoB	LSC		25041	g->a	rpoB	LSC		19753	G->T	rpoC2	LSC
23119	G->A	rpoC1	LSC		25301	A->G	rpoB	LSC		22439	g->t	rpoC1	LSC		24757	C->A	rpoB	LSC		25227	g->a	rpoB	LSC		19782	G->T	rpoC2	LSC
24152	A->G	rpoB	LSC		25434	T->G	rpoB	LSC		22479	t->c	rpoC1	LSC		24829	T->G	rpoB	LSC		25268	a->g	rpoB	LSC		20138	G->T	rpoC2	LSC
24368	G->A	rpoB	LSC		25767	T->C	rpoB	LSC		22602	g->a	rpoC1	LSC		25045	G->A	rpoB	LSC		25497	a->g	rpoB	LSC		20142	C->T	rpoC2	LSC
24761	C->A	rpoB	LSC		26079	A->G	rpoB	LSC		22909	c->a	rpoC1	LSC		25287	A->G	rpoB	LSC		25811	g->a	rpoB	LSC		20160	T->G	rpoC2	LSC
24833	T->G	rpoB	LSC		26756	C->T	rpoB	LSC		22996	t->g	rpoC1	LSC		25420	T->G	rpoB	LSC		26723	c->t	rpoB	LSC		20281	G->C	rpoC2	LSC
25049	G->A	rpoB	LSC		27036	C->A	intergenic	LSC		23050	a->g	rpoC1	LSC		25753	T->C	rpoB	LSC		26960	a->c	rpoB	LSC		20290	G->A	rpoC2	LSC
25291	A->G	rpoB	LSC		27282	C->T	intergenic	LSC		23052	g->t	rpoC1	LSC		26065	A->G	rpoB	LSC		27003	c->a	intergenic	LSC		20441	G->T	rpoC2	LSC
25424	T->G	rpoB	LSC		27778	C->A	intergenic	LSC		23056	a->g	rpoC1	LSC		26742	C->T	rpoB	LSC		27283	g->a	intergenic	LSC		20639	T->G	rpoC2	LSC
25757	T->C	rpoB	LSC		27788	A->C	intergenic	LSC		23058	a->g	rpoC1	LSC		27022	C->A	intergenic	LSC		27448	g->a	intergenic	LSC		20723	G->A	rpoC2	LSC
26069	A->G	rpoB	LSC		27789	T->C	intergenic	LSC		23061	c->t	rpoC1	LSC		27268	C->T	intergenic	LSC		27745	c->a	intergenic	LSC		20725	G->A	rpoC2	LSC
26746	C->T	rpoB	LSC		27803	T->C	intergenic	LSC		23063	c->t	rpoC1	LSC		27764	C->A	intergenic	LSC		27755	a->c	intergenic	LSC		21077	T->C	rpoC1	LSC
27026	C->A	intergenic	LSC		27818	C->T	intergenic	LSC		23064	c->g	rpoC1	LSC		27774	A->C	intergenic	LSC		27831	a->t	intergenic	LSC		21079	T->G	rpoC1	LSC
27272	C->T	intergenic	LSC		27836	G->T	intergenic	LSC		23080	c->t	rpoC1	LSC		27775	T->C	intergenic	LSC		27832	a->c	intergenic	LSC		21118	C->G	rpoC1	LSC
27673	A->G	intergenic	LSC		27860	T->C	intergenic	LSC		23085	g->a	rpoC1	LSC		27789	T->C	intergenic	LSC		27946	t->g	intergenic	LSC		21120	C->A	rpoC1	LSC
27768	C->A	intergenic	LSC		27864	A->T	intergenic	LSC		23116	g->a	rpoC1	LSC		27804	C->T	intergenic	LSC		28056	t->g	intergenic	LSC		21138	A->C	rpoC1	LSC
27778	A->C	intergenic	LSC		27865	A->C	intergenic	LSC		24149	a->g	rpoB	LSC		27822	G->T	intergenic	LSC		28182	a->g	intergenic	LSC		21153	A->G	rpoC1	LSC
27793	T->C	intergenic	LSC		27979	T->G	intergenic	LSC		24365	g->a	rpoB	LSC		27846	T->C	intergenic	LSC		28188	g->t	intergenic	LSC		21316	G->T	rpoC1	LSC
27808	C->T	intergenic	LSC		28179	T->C	intergenic	LSC		24758	c->a	rpoB	LSC		27850	A->T	intergenic	LSC		28189	a->c	intergenic	LSC		21467	G->A	rpoC1	LSC
27826	G->T	intergenic	LSC		28213	C->T	intergenic	LSC		24830	t->g	rpoB	LSC		27851	A->C	intergenic	LSC		28265	a->g	trnC-GCA	LSC		21475	G->T	rpoC1	LSC
27850	T->C	intergenic	LSC		28215	A->G	intergenic	LSC		25046	g->a	rpoB	LSC		27965	T->G	intergenic	LSC		28324	t->g	trnC-GCA	LSC		21534	T->C	rpoC1	LSC
27854	A->T	intergenic	LSC		28298	A->G	trnC-GCA	LSC		25288	a->g	rpoB	LSC		28165	T->C	intergenic	LSC		28348	c->a	intergenic	LSC		21798	G->A	rpoC1	LSC
27855	A->C	intergenic	LSC		28322	G->A	trnC-GCA	LSC		25421	t->g	rpoB	LSC		28199	C->T	intergenic	LSC		28371	t->c	intergenic	LSC		21894	T->G	rpoC1	LSC
27969	T->G	intergenic	LSC		28380	C->A	intergenic	LSC		25754	t->c	rpoB	LSC		28201	A->G	intergenic	LSC		28383	a->t	intergenic	LSC		22374	G->A	rpoC1	LSC
28169	T->C	intergenic	LSC		28403	T->C	intergenic	LSC		26066	a->g	rpoB	LSC		28284	A->G	trnC-GCA	LSC		28508	t->g	intergenic	LSC		22481	G->T	rpoC1	LSC
28203	C->T	intergenic	LSC		28415	A->T	intergenic	LSC		26743	c->t	rpoB	LSC		28307	G->A	trnC-GCA	LSC		28554	c->t	intergenic	LSC		22745	C->T	rpoC1	LSC
28205	A->G	intergenic	LSC		28437	A->G	intergenic	LSC		27023	c->a	intergenic	LSC		28308	G->A	trnC-GCA	LSC		28616	t->g	intergenic	LSC		23093	A->G	rpoC1	LSC
28288	A->G	trnC-GCA	LSC		28648	T->G	intergenic	LSC		27269	c->t	intergenic	LSC		28366	C->A	intergenic	LSC		28643	a->t	intergenic	LSC		23095	G->T	rpoC1	LSC
28312	G->A	trnC-GCA	LSC		28702	A->C	intergenic	LSC		27765	c->a	intergenic	LSC		28389	T->C	intergenic	LSC		28747	a->c	intergenic	LSC		23099	A->G	rpoC1	LSC
28370	C->A	intergenic	LSC		28779	A->C	intergenic	LSC		27775	a->c	intergenic	LSC		28401	A->T	intergenic	LSC		28760	g->c	intergenic	LSC		23101	A->G	rpoC1	LSC
28393	T->C	intergenic	LSC		28843	G->A	intergenic	LSC		27776	t->c	intergenic	LSC		28423	A->G	intergenic	LSC		28807	g->a	intergenic	LSC		23104	C->T	rpoC1	LSC
28405	A->T	intergenic	LSC		28898	A->C	intergenic	LSC		27790	t->c	intergenic	LSC		28634	T->G	intergenic	LSC		28828	g->a	intergenic	LSC		23106	C->T	rpoC1	LSC
28427	A->G	intergenic	LSC		28924	G->A	intergenic	LSC		27805	c->t	intergenic	LSC		28688	A->C	intergenic	LSC		28862	a->c	intergenic	LSC		23107	C->A	rpoC1	LSC
28638	T->G	intergenic	LSC		29027	T->C	intergenic	LSC		27823	g->t	intergenic	LSC		28765	A->C	intergenic	LSC		28865	g->a	intergenic	LSC		23123	C->T	rpoC1	LSC
28692	A->C	intergenic	LSC		29050	A->C	intergenic	LSC		27847	t->c	intergenic	LSC		28829	G->A	intergenic	LSC		28912	c->a	intergenic	LSC		23271	C->T	rpoC1	LSC
28769	A->C	intergenic	LSC		29066	C->A	intergenic	LSC		27851	a->t	intergenic	LSC		28884	A->C	intergenic	LSC		28929	a->c	intergenic	LSC		23643	C->T	rpoC1	LSC
28833	G->A	intergenic	LSC		29087	A->C	petN	LSC		27852	a->c	intergenic	LSC		28910	G->A	intergenic	LSC		28981	g->c	intergenic	LSC		23644	C->A	rpoC1	LSC
28888	A->C	intergenic	LSC		29094	G->T	petN	LSC		27966	t->g	intergenic	LSC		29013	T->C	intergenic	LSC		28982	a->g	intergenic	LSC		23727	C->T	rpoC1	LSC
28914	G->A	intergenic	LSC		29142	T->G	petN	LSC		28166	t->c	intergenic	LSC		29036	A->C	intergenic	LSC		28984	g->a	intergenic	LSC		23836	G->A	rpoB	LSC
29017	T->C	intergenic	LSC		29223	C->T	intergenic	LSC		28200	c->t	intergenic	LSC		29052	C->A	intergenic	LSC		28985	a->g	intergenic	LSC		24162	G->T	rpoB	LSC
29040	A->C	intergenic	LSC		29224	T->C	intergenic	LSC		28202	a->g	intergenic	LSC		29073	A->C	intergenic	LSC		28986	g->a	intergenic	LSC		24389	T->G	rpoB	LSC
29056	C->A	intergenic	LSC		29587	C->A	intergenic	LSC		28285	a->g	trnC-GCA	LSC		29080	G->T	intergenic	LSC		28988	c->g	intergenic	LSC		24408	G->A	rpoB	LSC
29077	A->C	intergenic	LSC		29667	G->A	intergenic	LSC		28308	g->a	trnC-GCA	LSC		29128	T->G	petN	LSC		28990	t->c	intergenic	LSC		24468	C->T	rpoB	LSC
29084	G->T	intergenic	LSC		29688	A->C	intergenic	LSC		28309	g->a	trnC-GCA	LSC		29209	C->T	intergenic	LSC		28992	a->t	intergenic	LSC		24574	G->T	rpoB	LSC
29132	T->G	petN	LSC		29732	T->G	intergenic	LSC		28367	c->a	intergenic	LSC		29210	T->C	intergenic	LSC		29013	a->c	intergenic	LSC		24866	T->G	rpoB	LSC
29213	C->T	intergenic	LSC		29741	C->T	intergenic	LSC		28390	t->c	intergenic	LSC		29573	C->A	intergenic	LSC		29045	c->t	intergenic	LSC		24873	T->G	rpoB	LSC
29214	T->C	intergenic	LSC		29776	C->G	intergenic	LSC		28402	a->t	intergenic	LSC		29653	G->A	intergenic	LSC		29050	a->c	intergenic	LSC		25026	C->G	rpoB	LSC
29577	C->A	intergenic	LSC		29791	G->T	intergenic	LSC		28424	a->g	intergenic	LSC		29674	A->C	intergenic	LSC		29057	g->t	intergenic	LSC		25331	A->G	rpoB	LSC
29657	G->A	intergenic	LSC		29835	T->A	intergenic	LSC		28635	t->g	intergenic	LSC		29718	T->G	intergenic	LSC		29096	a->c	petN	LSC		25822	T->C	rpoB	LSC
29678	A->C	intergenic	LSC		29876	G->T	intergenic	LSC		28689	a->c	intergenic	LSC		29727	C->T	intergenic	LSC		29177	a->g	petN	LSC		26786	C->T	rpoB	LSC
29722	T->G	intergenic	LSC		29881	T->A	intergenic	LSC		28766	a->c	intergenic	LSC		29762	C->G	intergenic	LSC		29187	t->c	intergenic	LSC		26932	T->C	rpoB	LSC
29731	C->T	intergenic	LSC		29911	C->T	intergenic	LSC		28830	g->a	intergenic	LSC		29777	G->T	intergenic	LSC		29362	a->c	intergenic	LSC		27038	G->T	intergenic	LSC
29766	C->G	intergenic	LSC		29940	G->T	psbM	LSC		28885	a->c	intergenic	LSC		29821	T->A	intergenic	LSC		29460	c->t	intergenic	LSC		27066	C->A	intergenic	LSC
29781	G->T	intergenic	LSC		30052	G->C	intergenic	LSC		28911	g->a	intergenic	LSC		29862	G->T	intergenic	LSC		29550	c->a	intergenic	LSC		27516	C->T	intergenic	LSC
29825	T->A	intergenic	LSC		30452	G->T	intergenic	LSC		29004	g->a	intergenic	LSC		29867	T->A	intergenic	LSC		29695	t->g	intergenic	LSC		27580	T->G	intergenic	LSC
29866	G->T	intergenic	LSC		30490	G->C	intergenic	LSC		29005	a->g	intergenic	LSC		29897	C->T	intergenic	LSC		29737	c->g	intergenic	LSC		27746	T->G	intergenic	LSC
29871	T->A	intergenic	LSC		30601	T->G	intergenic	LSC		29007	g->a	intergenic	LSC		29926	G->T	psbM	LSC		29757	t->c	intergenic	LSC		27777	G->A	intergenic	LSC
29901	C->T	intergenic	LSC		30638	C->T	intergenic	LSC		29008	a->g	intergenic	LSC		30038	G->C	intergenic	LSC		29826	c->t	intergenic	LSC		27811	C->A	intergenic	LSC
29930	G->T	psbM	LSC		30641	T->C	intergenic	LSC		29009	g->a	intergenic	LSC		30438	G->T	intergenic	LSC		29837	g->t	intergenic	LSC		27821	A->C	intergenic	LSC
30042	G->C	intergenic	LSC		30656	T->G	trnD-GUC	LSC		29011	c->g	intergenic	LSC		30476	G->C	intergenic	LSC		29845	c->a	intergenic	LSC		27839	A->C	intergenic	LSC
30442	G->T	intergenic	LSC		30733	T->C	intergenic	LSC		29013	t->c	intergenic	LSC		30587	T->G	intergenic	LSC		29857	a->t	intergenic	LSC		27869	G->T	intergenic	LSC
30480	G->C	intergenic	LSC		30814	A->G	intergenic	LSC		29014	t->c	intergenic	LSC		30624	C->T	intergenic	LSC		29932	t->a	psbM	LSC		27897	A->T	intergenic	LSC
30591	T->G	intergenic	LSC		30999	A->C	trnE-UUC	LSC		29015	a->t	intergenic	LSC		30627	T->C	intergenic	LSC		29933	a->t	psbM	LSC		27898	A->C	intergenic	LSC
30628	C->T	intergenic	LSC		31129	A->C	intergenic	LSC		29036	a->c	intergenic	LSC		30642	T->G	trnD-GUC	LSC		29934	a->t	psbM	LSC		28000	A->G	intergenic	LSC
30631	T->C	intergenic	LSC		31289	A->G	intergenic	LSC		29052	c->a	intergenic	LSC		30719	T->C	intergenic	LSC		29935	t->a	psbM	LSC		28012	T->G	intergenic	LSC
30646	T->G	trnD-GUC	LSC		31297	G->T	intergenic	LSC		29073	a->c	intergenic	LSC		30800	A->G	intergenic	LSC		29992	c->a	psbM	LSC		28113	C->G	intergenic	LSC
30723	T->C	intergenic	LSC		31305	A->C	intergenic	LSC		29080	g->t	intergenic	LSC		30985	A->C	trnE-UUC	LSC		30021	g->c	intergenic	LSC		28176	C->A	intergenic	LSC
30804	A->G	intergenic	LSC		31376	A->T	intergenic	LSC		29128	t->g	petN	LSC		31115	A->C	intergenic	LSC		30406	c->t	intergenic	LSC		28248	A->G	intergenic	LSC
30989	A->C	trnE-UUC	LSC		31439	C->T	intergenic	LSC		29209	c->t	intergenic	LSC		31275	A->G	intergenic	LSC		30421	g->t	intergenic	LSC		28331	A->G	trnC-GCA	LSC
31119	A->C	intergenic	LSC		31509	A->T	intergenic	LSC		29210	t->c	intergenic	LSC		31283	G->T	intergenic	LSC		30491	c->t	intergenic	LSC		28414	C->A	intergenic	LSC
31279	A->G	intergenic	LSC		31516	A->G	intergenic	LSC		29573	c->a	intergenic	LSC		31291	A->C	intergenic	LSC		30570	t->g	intergenic	LSC		28437	T->C	intergenic	LSC
31287	G->T	intergenic	LSC		31643	G->A	intergenic	LSC		29653	g->a	intergenic	LSC		31352	A->T	intergenic	LSC		30610	t->c	intergenic	LSC		28449	A->T	intergenic	LSC
31295	A->C	intergenic	LSC		31722	C->A	intergenic	LSC		29674	a->c	intergenic	LSC		31415	C->T	intergenic	LSC		30667	c->a	trnD-GUC	LSC		28471	A->G	intergenic	LSC
31356	A->T	intergenic	LSC		31735	T->G	intergenic	LSC		29718	t->g	intergenic	LSC		31485	A->T	intergenic	LSC		30782	a->g	intergenic	LSC		28568	T->C	intergenic	LSC
31419	C->T	intergenic	LSC		31736	C->A	intergenic	LSC		29727	c->t	intergenic	LSC		31492	A->G	intergenic	LSC		30967	a->c	intergenic	LSC		28630	A->G	intergenic	LSC
31490	A->T	intergenic	LSC		31781	C->G	intergenic	LSC		29762	c->g	intergenic	LSC		31514	A->G	intergenic	LSC		31265	g->t	intergenic	LSC		28682	T->G	intergenic	LSC
31492	A->T	intergenic	LSC		31841	A->G	trnT-GGU	LSC		29777	g->t	intergenic	LSC		31619	G->A	intergenic	LSC		31334	a->t	intergenic	LSC		28813	A->C	intergenic	LSC
31497	A->G	intergenic	LSC		31955	C->T	intergenic	LSC		29821	t->a	intergenic	LSC		31698	C->A	intergenic	LSC		31467	a->t	intergenic	LSC		28873	G->A	intergenic	LSC
31624	G->A	intergenic	LSC		32061	C->G	intergenic	LSC		29862	g->t	intergenic	LSC		31711	T->G	intergenic	LSC		31681	c->a	intergenic	LSC		28934	A->C	intergenic	LSC
31703	C->A	intergenic	LSC		32131	G->A	intergenic	LSC		29867	t->a	intergenic	LSC		31712	C->A	intergenic	LSC		31694	t->g	intergenic	LSC		28984	C->A	intergenic	LSC
31716	T->G	intergenic	LSC		32264	T->G	intergenic	LSC		29897	c->t	intergenic	LSC		31757	C->G	intergenic	LSC		31695	c->a	intergenic	LSC		29009	C->T	intergenic	LSC
31717	C->A	intergenic	LSC		32345	A->C	intergenic	LSC		29926	g->t	psbM	LSC		31839	T->G	intergenic	LSC		31703	c->a	intergenic	LSC		29055	A->G	intergenic	LSC
31764	G->A	intergenic	LSC		32346	T->G	intergenic	LSC		30038	g->c	intergenic	LSC		32037	C->G	intergenic	LSC		31740	c->g	intergenic	LSC		29085	A->C	petN	LSC
31770	C->G	intergenic	LSC		32560	G->T	intergenic	LSC		30438	g->t	intergenic	LSC		32107	G->A	intergenic	LSC		31802	c->t	intergenic	LSC		29132	A->C	petN	LSC
31852	T->G	trnT-GGU	LSC		32563	A->C	intergenic	LSC		30476	g->c	intergenic	LSC		32240	T->G	intergenic	LSC		31822	t->g	intergenic	LSC		29139	G->T	petN	LSC
32050	C->G	intergenic	LSC		32732	C->T	intergenic	LSC		30587	t->g	intergenic	LSC		32321	A->C	intergenic	LSC		31965	a->c	intergenic	LSC		29269	T->C	intergenic	LSC
32120	G->A	intergenic	LSC		32831	G->A	intergenic	LSC		30624	c->t	intergenic	LSC		32322	T->G	intergenic	LSC		32518	g->t	intergenic	LSC		29294	A->C	intergenic	LSC
32253	T->G	intergenic	LSC		32928	C->A	intergenic	LSC		30627	t->c	intergenic	LSC		32536	G->T	intergenic	LSC		32760	t->a	intergenic	LSC		29632	C->A	intergenic	LSC
32334	A->C	intergenic	LSC		32951	G->C	intergenic	LSC		30642	t->g	trnD-GUC	LSC		32539	A->C	intergenic	LSC		32789	g->a	intergenic	LSC		29696	C->A	intergenic	LSC
32335	T->G	intergenic	LSC		33052	C->A	intergenic	LSC		30719	t->c	intergenic	LSC		32708	C->T	intergenic	LSC		32886	c->a	intergenic	LSC		29818	T->A	intergenic	LSC
32549	G->T	intergenic	LSC		33279	G->T	intergenic	LSC		30800	a->g	intergenic	LSC		32807	G->A	intergenic	LSC		32909	g->c	intergenic	LSC		29868	A->T	intergenic	LSC
32552	A->C	intergenic	LSC		33349	T->C	intergenic	LSC		30985	a->c	trnE-UUC	LSC		32904	C->A	intergenic	LSC		32958	c->t	intergenic	LSC		29885	T->C	intergenic	LSC
32721	C->T	intergenic	LSC		33424	G->T	psbD	LSC		31115	a->c	intergenic	LSC		32927	G->C	intergenic	LSC		33006	c->a	intergenic	LSC		29893	C->T	intergenic	LSC
32820	G->A	intergenic	LSC		33451	G->T	psbD	LSC		31275	a->g	intergenic	LSC		33028	C->A	intergenic	LSC		33046	a->t	intergenic	LSC		29904	G->A	intergenic	LSC
32917	C->A	intergenic	LSC		33597	T->G	psbD	LSC		31283	g->t	intergenic	LSC		33255	G->T	intergenic	LSC		33233	g->t	intergenic	LSC		29906	G->A	intergenic	LSC
32940	G->C	intergenic	LSC		33956	A->G	psbD	LSC		31291	a->c	intergenic	LSC		33325	T->C	intergenic	LSC		33239	t->g	intergenic	LSC		29909	T->A	intergenic	LSC
33041	C->A	intergenic	LSC		34064	T->C	psbD	LSC		31352	a->t	intergenic	LSC		33400	G->T	psbD	LSC		33261	a->c	intergenic	LSC		30069	G->T	intergenic	LSC
33268	G->T	intergenic	LSC		34121	G->T	psbD	LSC		31415	c->t	intergenic	LSC		33427	G->T	psbD	LSC		33303	t->c	intergenic	LSC		30080	G->C	intergenic	LSC
33338	T->C	intergenic	LSC		34164	T->C	psbD	LSC		31485	a->t	intergenic	LSC		33573	T->G	psbD	LSC		33378	g->t	intergenic	LSC		30117	C->G	intergenic	LSC
33413	G->T	psbD	LSC		35524	G->T	psbC	LSC		31492	a->g	intergenic	LSC		33932	A->G	psbD	LSC		33405	g->t	psbD	LSC		30444	G->T	intergenic	LSC
33440	G->T	psbD	LSC		35526	C->T	psbC	LSC		31619	g->a	intergenic	LSC		34040	T->C	psbD	LSC		33482	g->c	psbD	LSC		30480	G->T	intergenic	LSC
33586	T->G	psbD	LSC		36030	G->T	intergenic	LSC		31698	c->a	intergenic	LSC		34097	G->T	psbD	LSC		33551	t->g	psbD	LSC		30629	T->G	intergenic	LSC
33945	A->G	psbD	LSC		36087	G->T	trnS-UGA	LSC		31711	t->g	intergenic	LSC		34140	T->C	psbD	LSC		33565	t->g	psbD	LSC		30661	C->A	trnD-GUC	LSC
34053	T->C	psbD	LSC		36124	A->G	trnS-UGA	LSC		31712	c->a	intergenic	LSC		35500	G->T	psbC	LSC		34018	t->c	psbD	LSC		30669	T->C	trnD-GUC	LSC
34110	G->T	psbD	LSC		36132	T->C	trnS-UGA	LSC		31757	c->g	intergenic	LSC		35502	C->T	psbC	LSC		34075	g->t	psbD	LSC		30787	T->G	intergenic	LSC
34153	T->C	psbD	LSC		36224	A->C	intergenic	LSC		31839	t->g	intergenic	LSC		36006	G->T	intergenic	LSC		34118	t->c	psbD	LSC		30796	A->C	intergenic	LSC
35513	G->T	psbC	LSC		36286	T->A	intergenic	LSC		32037	c->g	intergenic	LSC		36063	G->T	trnS-UGA	LSC		35480	c->t	psbC	LSC		30841	A->G	trnY-GUA	LSC
35515	C->T	psbC	LSC		36295	T->G	intergenic	LSC		32107	g->a	intergenic	LSC		36100	A->G	trnS-UGA	LSC		35630	c->t	psbC	LSC		30984	T->C	trnE-UUC	LSC
36019	G->T	intergenic	LSC		36311	A->C	intergenic	LSC		32240	t->g	intergenic	LSC		36108	T->C	trnS-UGA	LSC		35984	g->t	intergenic	LSC		31026	A->C	trnE-UUC	LSC
36076	G->T	trnS-UGA	LSC		36316	T->C	intergenic	LSC		32321	a->c	intergenic	LSC		36200	A->C	intergenic	LSC		36041	g->t	intergenic	LSC		31207	G->A	intergenic	LSC
36113	A->G	trnS-UGA	LSC		36482	T->C	intergenic	LSC		32322	t->g	intergenic	LSC		36262	T->A	intergenic	LSC		36078	a->g	trnS-UGA	LSC		31400	A->T	intergenic	LSC
36121	T->C	trnS-UGA	LSC		36746	C->A	intergenic	LSC		32536	g->t	intergenic	LSC		36271	T->G	intergenic	LSC		36164	t->c	intergenic	LSC		31429	G->C	intergenic	LSC
36213	A->C	intergenic	LSC		36824	A->G	intergenic	LSC		32539	a->c	intergenic	LSC		36287	A->C	intergenic	LSC		36178	a->c	intergenic	LSC		31533	A->T	intergenic	LSC
36275	T->A	intergenic	LSC		37031	T->C	trnG-UCC	LSC		32708	c->t	intergenic	LSC		36292	T->C	intergenic	LSC		36265	a->c	intergenic	LSC		31746	C->A	intergenic	LSC
36284	T->G	intergenic	LSC		37074	A->C	intergenic	LSC		32807	g->a	intergenic	LSC		36458	T->C	intergenic	LSC		36270	t->c	intergenic	LSC		31759	T->G	intergenic	LSC
36300	A->C	intergenic	LSC		37097	C->T	intergenic	LSC		32904	c->a	intergenic	LSC		36722	C->A	intergenic	LSC		36436	t->c	intergenic	LSC		31760	C->A	intergenic	LSC
36305	T->C	intergenic	LSC		37373	A->G	trnfM-CAU	LSC		32927	g->c	intergenic	LSC		36800	A->G	intergenic	LSC		36469	g->a	intergenic	LSC		31805	C->G	intergenic	LSC
36471	T->C	intergenic	LSC		37410	G->A	intergenic	LSC		33028	c->a	intergenic	LSC		37007	T->C	trnG-UCC	LSC		36582	c->t	psbZ	LSC		31887	T->G	trnT-GGU	LSC
36735	C->A	intergenic	LSC		37445	T->G	intergenic	LSC		33255	g->t	intergenic	LSC		37050	A->C	trnG-UCC	LSC		36643	c->g	psbZ	LSC		31905	G->A	trnT-GGU	LSC
36813	A->G	intergenic	LSC		37458	G->T	intergenic	LSC		33325	t->c	intergenic	LSC		37073	C->T	intergenic	LSC		36700	c->a	psbZ	LSC		31920	G->C	intergenic	LSC
37020	T->C	trnG-UCC	LSC		37722	T->G	rps14	LSC		33400	g->t	psbD	LSC		37348	A->G	trnfM-CAU	LSC		36985	t->c	intergenic	LSC		31950	T->G	intergenic	LSC
37063	A->C	trnG-UCC	LSC		38032	C->A	psaB	LSC		33427	g->t	psbD	LSC		37385	G->A	intergenic	LSC		36989	a->c	intergenic	LSC		31959	C->A	intergenic	LSC
37086	C->T	intergenic	LSC		38104	T->C	psaB	LSC		33573	t->g	psbD	LSC		37420	T->G	intergenic	LSC		37132	a->c	intergenic	LSC		31973	T->G	intergenic	LSC
37212	C->T	intergenic	LSC		38200	G->A	psaB	LSC		33932	a->g	psbD	LSC		37433	G->T	intergenic	LSC		37182	t->g	intergenic	LSC		32004	C->T	intergenic	LSC
37361	A->G	trnfM-CAU	LSC		38299	A->G	psaB	LSC		34040	t->c	psbD	LSC		37697	T->G	rps14	LSC		37323	a->g	trnfM-CAU	LSC		32020	A->C	intergenic	LSC
37398	G->A	intergenic	LSC		38809	C->T	psaB	LSC		34097	g->t	psbD	LSC		38007	C->A	psaB	LSC		37408	g->t	intergenic	LSC		32411	A->C	intergenic	LSC
37433	T->G	intergenic	LSC		38842	G->A	psaB	LSC		34140	t->c	psbD	LSC		38079	T->C	psaB	LSC		37462	t->a	intergenic	LSC		32615	G->T	intergenic	LSC
37446	G->T	intergenic	LSC		38986	G->T	psaB	LSC		35500	g->t	psbC	LSC		38175	G->A	psaB	LSC		37672	t->g	rps14	LSC		32796	C->T	intergenic	LSC
37710	T->G	rps14	LSC		39694	G->A	psaB	LSC		35502	c->t	psbC	LSC		38274	A->G	psaB	LSC		37774	t->g	rps14	LSC		32834	A->C	intergenic	LSC
38020	C->A	psaB	LSC		40766	T->C	psaA	LSC		36006	g->t	intergenic	LSC		38784	C->T	psaB	LSC		37982	c->a	psaB	LSC		32847	T->G	intergenic	LSC
38092	T->C	psaB	LSC		41141	G->A	psaA	LSC		36063	g->t	trnS-UGA	LSC		38817	G->A	psaB	LSC		38054	t->c	psaB	LSC		32886	G->A	intergenic	LSC
38188	G->A	psaB	LSC		41153	G->T	psaA	LSC		36100	a->g	trnS-UGA	LSC		38961	G->T	psaB	LSC		38153	c->t	psaB	LSC		32983	C->A	intergenic	LSC
38287	A->G	psaB	LSC		41249	A->C	psaA	LSC		36108	t->c	trnS-UGA	LSC		39669	G->A	psaB	LSC		38792	g->a	psaB	LSC		33006	G->C	intergenic	LSC
38797	C->T	psaB	LSC		41587	G->A	psaA	LSC		36200	a->c	intergenic	LSC		40741	T->C	psaA	LSC		38936	g->t	psaB	LSC		33024	G->T	intergenic	LSC
38830	G->A	psaB	LSC		41876	C->T	psaA	LSC		36262	t->a	intergenic	LSC		41116	G->A	psaA	LSC		39644	g->a	psaB	LSC		33056	C->T	intergenic	LSC
38974	G->T	psaB	LSC		41912	G->A	psaA	LSC		36271	t->g	intergenic	LSC		41128	G->T	psaA	LSC		39839	c->t	psaB	LSC		33113	C->A	intergenic	LSC
39682	G->A	psaB	LSC		42114	C->G	psaA	LSC		36287	a->c	intergenic	LSC		41224	A->C	psaA	LSC		40716	t->c	psaA	LSC		33335	A->C	intergenic	LSC
40754	T->C	psaA	LSC		42115	C->A	psaA	LSC		36292	t->c	intergenic	LSC		41562	G->A	psaA	LSC		40755	g->t	psaA	LSC		33340	G->T	intergenic	LSC
41129	G->A	psaA	LSC		42530	T->A	intergenic	LSC		36458	t->c	intergenic	LSC		41851	C->T	psaA	LSC		41103	g->t	psaA	LSC		33360	C->T	intergenic	LSC
41141	G->T	psaA	LSC		42710	T->G	intergenic	LSC		36722	c->a	intergenic	LSC		41887	G->A	psaA	LSC		41163	a->c	psaA	LSC		33395	G->A	psbD	LSC
41237	A->C	psaA	LSC		42900	G->A	intergenic	LSC		36800	a->g	intergenic	LSC		42089	C->G	psaA	LSC		41382	t->g	psaA	LSC		33399	A->G	psbD	LSC
41575	G->A	psaA	LSC		42908	G->T	intergenic	LSC		37007	t->c	trnG-UCC	LSC		42090	C->A	psaA	LSC		42078	t->c	psaA	LSC		33410	T->C	psbD	LSC
41864	C->T	psaA	LSC		42994	C->A	intergenic	LSC		37050	a->c	trnG-UCC	LSC		42505	T->A	intergenic	LSC		42954	t->g	intergenic	LSC		33485	G->T	psbD	LSC
41900	G->A	psaA	LSC		42997	T->C	intergenic	LSC		37073	c->t	intergenic	LSC		42685	T->G	intergenic	LSC		43034	g->a	intergenic	LSC		33511	A->G	psbD	LSC
42102	C->G	psaA	LSC		43024	G->A	intergenic	LSC		37348	a->g	trnfM-CAU	LSC		42875	G->A	intergenic	LSC		43069	c->t	intergenic	LSC		33512	G->T	psbD	LSC
42103	C->A	psaA	LSC		43044	T->C	intergenic	LSC		37385	g->a	intergenic	LSC		42883	G->T	intergenic	LSC		43115	g->a	intergenic	LSC		33658	T->G	psbD	LSC
42518	T->A	intergenic	LSC		43085	C->T	intergenic	LSC		37420	t->g	intergenic	LSC		42969	C->A	intergenic	LSC		43132	g->t	intergenic	LSC		34125	T->C	psbD	LSC
42698	T->G	intergenic	LSC		43182	G->T	ycf3	LSC		37433	g->t	intergenic	LSC		42972	T->C	intergenic	LSC		43171	g->t	intergenic	LSC		34179	C->T	psbD	LSC
42888	G->A	intergenic	LSC		43184	C->T	ycf3	LSC		37638	a->c	rps14	LSC		42999	G->A	intergenic	LSC		43189	t->g	ycf3	LSC		34182	G->T	psbD	LSC
42896	G->T	intergenic	LSC		43221	G->T	ycf3	LSC		37697	t->g	rps14	LSC		43019	T->C	intergenic	LSC		43409	g->a	ycf3	LSC		34212	C->T	psbD	LSC
42982	C->A	intergenic	LSC		43228	A->C	ycf3	LSC		38007	c->a	psaB	LSC		43060	C->T	intergenic	LSC		43493	t->c	ycf3	LSC		34225	T->C	psbD	LSC
42985	T->C	intergenic	LSC		43275	G->A	ycf3	LSC		38079	t->c	psaB	LSC		43157	G->T	intergenic	LSC		43597	a->g	ycf3	LSC		34320	G->A	psbD	LSC
43012	G->A	intergenic	LSC		43276	A->G	ycf3	LSC		38175	g->a	psaB	LSC		43159	C->T	intergenic	LSC		43653	t->c	ycf3	LSC		35585	G->T	psbC	LSC
43032	T->C	intergenic	LSC		43449	A->C	ycf3	LSC		38274	a->g	psaB	LSC		43196	G->T	ycf3	LSC		43692	g->t	ycf3	LSC		35587	C->T	psbC	LSC
43073	C->T	intergenic	LSC		43475	G->A	ycf3	LSC		38784	c->t	psaB	LSC		43203	A->C	ycf3	LSC		43698	c->a	ycf3	LSC		36064	A->G	trnS-UGA	LSC
43170	G->T	intergenic	LSC		43480	C->A	ycf3	LSC		38817	g->a	psaB	LSC		43425	A->C	ycf3	LSC		43724	t->c	ycf3	LSC		36091	G->T	trnS-UGA	LSC
43172	C->T	intergenic	LSC		43559	T->C	ycf3	LSC		38961	g->t	psaB	LSC		43451	G->A	ycf3	LSC		43850	g->c	ycf3	LSC		36148	G->T	trnS-UGA	LSC
43209	G->T	ycf3	LSC		43663	A->G	ycf3	LSC		39669	g->a	psaB	LSC		43456	C->A	ycf3	LSC		44671	c->a	ycf3	LSC		36175	G->T	intergenic	LSC
43216	A->C	ycf3	LSC		43719	T->C	ycf3	LSC		40741	t->c	psaA	LSC		43535	T->C	ycf3	LSC		44824	c->g	ycf3	LSC		36185	A->G	intergenic	LSC
43438	A->C	ycf3	LSC		43720	G->C	ycf3	LSC		41116	g->a	psaA	LSC		43639	A->G	ycf3	LSC		44867	a->c	ycf3	LSC		36325	G->A	intergenic	LSC
43463	G->A	ycf3	LSC		43744	T->A	ycf3	LSC		41128	g->t	psaA	LSC		43695	T->C	ycf3	LSC		44945	a->g	ycf3	LSC		36375	A->C	intergenic	LSC
43468	C->A	ycf3	LSC		43758	G->T	ycf3	LSC		41224	a->c	psaA	LSC		43696	G->C	ycf3	LSC		45061	c->a	ycf3	LSC		36380	T->C	intergenic	LSC
43547	T->C	ycf3	LSC		43764	C->A	ycf3	LSC		41562	g->a	psaA	LSC		43720	T->A	ycf3	LSC		45258	t->a	intergenic	LSC		36546	T->C	psbZ	LSC
43651	A->G	ycf3	LSC		43779	A->G	ycf3	LSC		41851	c->t	psaA	LSC		43734	G->T	ycf3	LSC		45452	a->c	intergenic	LSC		36572	G->A	psbZ	LSC
43707	T->C	ycf3	LSC		43915	G->C	ycf3	LSC		41887	g->a	psaA	LSC		43740	C->A	ycf3	LSC		45521	g->t	intergenic	LSC		36587	G->A	psbZ	LSC
43708	G->C	ycf3	LSC		43985	T->C	ycf3	LSC		42089	c->g	psaA	LSC		43755	A->G	ycf3	LSC		45534	g->t	intergenic	LSC		36792	C->T	intergenic	LSC
43732	T->A	ycf3	LSC		44736	C->A	ycf3	LSC		42090	c->a	psaA	LSC		43891	G->C	ycf3	LSC		45553	g->a	intergenic	LSC		36810	C->A	intergenic	LSC
43746	G->T	ycf3	LSC		44859	A->C	ycf3	LSC		42505	t->a	intergenic	LSC		43961	T->C	ycf3	LSC		45602	g->a	intergenic	LSC		36864	G->A	intergenic	LSC
43752	C->A	ycf3	LSC		45099	G->A	ycf3	LSC		42685	t->g	intergenic	LSC		44712	C->A	ycf3	LSC		45798	c->a	intergenic	LSC		37027	G->T	trnG-UCC	LSC
43767	A->G	ycf3	LSC		45126	C->A	ycf3	LSC		42875	g->a	intergenic	LSC		44835	A->C	ycf3	LSC		46180	g->t	intergenic	LSC		37095	T->C	intergenic	LSC
43903	G->C	ycf3	LSC		45275	T->G	intergenic	LSC		42883	g->t	intergenic	LSC		45075	G->A	ycf3	LSC		46201	a->c	intergenic	LSC		37111	A->G	intergenic	LSC
43973	T->C	ycf3	LSC		45358	G->C	intergenic	LSC		42969	c->a	intergenic	LSC		45102	C->A	ycf3	LSC		46451	t->g	rps4	LSC		37112	A->C	intergenic	LSC
44724	C->A	ycf3	LSC		45469	G->A	intergenic	LSC		42972	t->c	intergenic	LSC		45251	T->G	intergenic	LSC		46458	a->c	rps4	LSC		37230	C->T	trnfM-CAU	LSC
44847	A->C	ycf3	LSC		45599	G->T	intergenic	LSC		42999	g->a	intergenic	LSC		45334	G->C	intergenic	LSC		46467	g->a	rps4	LSC		37431	A->G	intergenic	LSC
45087	G->A	ycf3	LSC		45756	G->A	intergenic	LSC		43019	t->c	intergenic	LSC		45445	G->A	intergenic	LSC		46550	g->t	rps4	LSC		37505	C->T	intergenic	LSC
45114	C->A	ycf3	LSC		45766	A->C	intergenic	LSC		43060	c->t	intergenic	LSC		45575	G->T	intergenic	LSC		46808	c->a	rps4	LSC		37516	G->T	intergenic	LSC
45263	T->G	intergenic	LSC		45803	G->A	intergenic	LSC		43157	g->t	intergenic	LSC		45732	G->A	intergenic	LSC		46812	t->c	rps4	LSC		37599	T->C	rps14	LSC
45346	G->C	intergenic	LSC		45834	G->A	intergenic	LSC		43159	c->t	intergenic	LSC		45742	A->C	intergenic	LSC		46949	g->a	rps4	LSC		37600	G->A	rps14	LSC
45457	G->A	intergenic	LSC		45863	C->A	intergenic	LSC		43196	g->t	ycf3	LSC		45779	G->A	intergenic	LSC		47086	g->a	intergenic	LSC		37669	G->C	rps14	LSC
45588	G->T	intergenic	LSC		46152	T->G	intergenic	LSC		43203	a->c	ycf3	LSC		45810	G->A	intergenic	LSC		47124	g->a	intergenic	LSC		37694	T->C	rps14	LSC
45745	G->A	intergenic	LSC		46214	A->C	intergenic	LSC		43427	a->t	ycf3	LSC		45839	C->A	intergenic	LSC		47129	g->t	intergenic	LSC		37695	G->A	rps14	LSC
45755	A->C	intergenic	LSC		46227	C->T	intergenic	LSC		43451	g->a	ycf3	LSC		46128	T->G	intergenic	LSC		47382	c->a	intergenic	LSC		37789	T->G	rps14	LSC
45792	G->A	intergenic	LSC		46245	G->T	intergenic	LSC		43456	c->a	ycf3	LSC		46190	A->C	intergenic	LSC		47386	t->c	intergenic	LSC		37889	T->C	intergenic	LSC
45823	G->A	intergenic	LSC		46266	A->C	intergenic	LSC		43535	t->c	ycf3	LSC		46203	C->T	intergenic	LSC		47392	c->g	intergenic	LSC		37939	G->T	intergenic	LSC
45852	C->A	intergenic	LSC		46436	A->C	rps4	LSC		43639	a->g	ycf3	LSC		46221	G->T	intergenic	LSC		47409	c->a	intergenic	LSC		38099	C->A	psaB	LSC
46141	T->G	intergenic	LSC		46518	A->C	rps4	LSC		43695	t->c	ycf3	LSC		46242	A->C	intergenic	LSC		47410	t->g	intergenic	LSC		38171	T->C	psaB	LSC
46203	A->C	intergenic	LSC		46546	G->A	rps4	LSC		43696	g->c	ycf3	LSC		46412	A->C	rps4	LSC		47415	a->c	intergenic	LSC		38267	G->A	psaB	LSC
46216	C->T	intergenic	LSC		46610	G->T	rps4	LSC		43720	t->a	ycf3	LSC		46494	A->C	rps4	LSC		47466	g->t	intergenic	LSC		38366	A->G	psaB	LSC
46234	G->T	intergenic	LSC		46626	A->C	rps4	LSC		43734	g->t	ycf3	LSC		46522	G->A	rps4	LSC		47701	g->t	intergenic	LSC		38387	A->G	psaB	LSC
46255	A->C	intergenic	LSC		46868	C->A	rps4	LSC		43740	c->a	ycf3	LSC		46586	G->T	rps4	LSC		47707	a->c	intergenic	LSC		38909	G->A	psaB	LSC
46425	A->C	rps4	LSC		46872	T->C	rps4	LSC		43755	a->g	ycf3	LSC		46602	A->C	rps4	LSC		47734	g->c	intergenic	LSC		39053	G->T	psaB	LSC
46507	A->C	rps4	LSC		47009	G->A	intergenic	LSC		43891	g->c	ycf3	LSC		46844	C->A	rps4	LSC		47867	a->t	intergenic	LSC		39158	A->G	psaB	LSC
46535	G->A	rps4	LSC		47189	G->T	intergenic	LSC		43961	t->c	ycf3	LSC		46848	T->C	rps4	LSC		47874	t->c	intergenic	LSC		39182	C->T	psaB	LSC
46599	G->T	rps4	LSC		47223	T->G	intergenic	LSC		44712	c->a	ycf3	LSC		46985	G->A	intergenic	LSC		47875	a->g	intergenic	LSC		39761	G->A	psaB	LSC
46615	A->C	rps4	LSC		47442	C->A	intergenic	LSC		44835	a->c	ycf3	LSC		47165	G->T	intergenic	LSC		47907	c->a	intergenic	LSC		40111	G->T	psaB	LSC
46857	C->A	rps4	LSC		47446	T->C	intergenic	LSC		45075	g->a	ycf3	LSC		47199	T->G	intergenic	LSC		47990	c->t	trnL-UAA	LSC		40184	G->A	intergenic	LSC
46861	T->C	rps4	LSC		47469	C->A	intergenic	LSC		45102	c->a	ycf3	LSC		47418	C->A	intergenic	LSC		48001	a->c	trnL-UAA	LSC		40833	T->C	psaA	LSC
46998	G->A	intergenic	LSC		47470	T->G	intergenic	LSC		45251	t->g	intergenic	LSC		47422	T->C	intergenic	LSC		48022	c->a	intergenic	LSC		41220	G->T	psaA	LSC
47178	G->T	intergenic	LSC		47505	C->A	intergenic	LSC		45334	g->c	intergenic	LSC		47445	C->A	intergenic	LSC		48096	t->c	intergenic	LSC		41967	A->G	psaA	LSC
47212	T->G	intergenic	LSC		47526	G->T	intergenic	LSC		45445	g->a	intergenic	LSC		47446	T->G	intergenic	LSC		48249	t->g	intergenic	LSC		42181	C->G	psaA	LSC
47431	C->A	intergenic	LSC		47708	G->T	intergenic	LSC		45575	g->t	intergenic	LSC		47481	C->A	intergenic	LSC		48481	t->c	intergenic	LSC		42182	C->A	psaA	LSC
47435	T->C	intergenic	LSC		47731	T->A	intergenic	LSC		45732	g->a	intergenic	LSC		47502	G->T	intergenic	LSC		48500	c->t	intergenic	LSC		42625	C->T	intergenic	LSC
47458	C->A	intergenic	LSC		47761	G->T	intergenic	LSC		45742	a->c	intergenic	LSC		47684	G->T	intergenic	LSC		48667	a->c	intergenic	LSC		42777	T->G	intergenic	LSC
47459	T->G	intergenic	LSC		47767	A->C	intergenic	LSC		45779	g->a	intergenic	LSC		47707	T->A	intergenic	LSC		48810	a->c	intergenic	LSC		42931	C->A	intergenic	LSC
47494	C->A	intergenic	LSC		47794	G->C	intergenic	LSC		45810	g->a	intergenic	LSC		47737	G->T	intergenic	LSC		48953	a->c	trnF-GAA	LSC		43071	T->G	intergenic	LSC
47515	G->T	intergenic	LSC		47806	A->T	intergenic	LSC		45839	c->a	intergenic	LSC		47743	A->C	intergenic	LSC		49025	g->a	intergenic	LSC		43193	C->T	ycf3	LSC
47697	G->T	intergenic	LSC		47807	A->C	intergenic	LSC		46128	t->g	intergenic	LSC		47770	G->C	intergenic	LSC		49098	a->c	intergenic	LSC		43225	C->T	ycf3	LSC
47720	T->A	intergenic	LSC		47811	G->A	intergenic	LSC		46190	a->c	intergenic	LSC		47782	A->T	intergenic	LSC		49101	a->c	intergenic	LSC		43256	G->C	ycf3	LSC
47750	G->T	intergenic	LSC		47841	A->C	intergenic	LSC		46203	c->t	intergenic	LSC		47783	A->C	intergenic	LSC		49145	a->g	intergenic	LSC		43295	G->T	ycf3	LSC
47756	A->C	intergenic	LSC		47842	A->G	intergenic	LSC		46221	g->t	intergenic	LSC		47787	G->A	intergenic	LSC		49192	a->t	intergenic	LSC		43299	A->C	ycf3	LSC
47783	G->C	intergenic	LSC		47843	A->C	intergenic	LSC		46242	a->c	intergenic	LSC		47817	A->C	intergenic	LSC		49400	a->g	intergenic	LSC		43313	T->G	ycf3	LSC
47795	A->T	intergenic	LSC		47852	G->T	intergenic	LSC		46412	a->c	rps4	LSC		47818	A->G	intergenic	LSC		49483	g->a	intergenic	LSC		43399	C->T	ycf3	LSC
47796	A->C	intergenic	LSC		47855	C->A	intergenic	LSC		46494	a->c	rps4	LSC		47819	A->C	intergenic	LSC		49484	g->a	intergenic	LSC		43476	A->C	ycf3	LSC
47800	G->A	intergenic	LSC		47856	G->T	intergenic	LSC		46522	g->a	rps4	LSC		47828	G->T	intergenic	LSC		49485	t->g	intergenic	LSC		43485	G->A	ycf3	LSC
47830	A->C	intergenic	LSC		47858	A->G	intergenic	LSC		46586	g->t	rps4	LSC		47831	C->A	intergenic	LSC		49486	a->g	intergenic	LSC		43533	G->A	ycf3	LSC
47831	A->G	intergenic	LSC		47859	A->T	intergenic	LSC		46602	a->c	rps4	LSC		47832	G->T	intergenic	LSC		49493	a->t	intergenic	LSC		43606	C->T	ycf3	LSC
47832	A->C	intergenic	LSC		47860	C->T	intergenic	LSC		46844	c->a	rps4	LSC		47834	A->G	intergenic	LSC		49518	t->g	intergenic	LSC		43617	T->C	ycf3	LSC
47841	G->T	intergenic	LSC		47862	A->C	intergenic	LSC		46848	t->c	rps4	LSC		47835	A->T	intergenic	LSC		49526	t->c	intergenic	LSC		43647	T->G	ycf3	LSC
47844	C->A	intergenic	LSC		47863	T->G	intergenic	LSC		46985	g->a	intergenic	LSC		47836	C->T	intergenic	LSC		49557	a->c	intergenic	LSC		43670	T->G	ycf3	LSC
47845	G->T	intergenic	LSC		47866	A->C	intergenic	LSC		47165	g->t	intergenic	LSC		47838	A->C	intergenic	LSC		49581	c->t	intergenic	LSC		43721	A->G	ycf3	LSC
47847	A->G	intergenic	LSC		47875	G->T	intergenic	LSC		47199	t->g	intergenic	LSC		47839	T->G	intergenic	LSC		49603	t->g	intergenic	LSC		43723	C->A	ycf3	LSC
47848	A->T	intergenic	LSC		47876	C->T	intergenic	LSC		47418	c->a	intergenic	LSC		47842	A->C	intergenic	LSC		49626	g->t	intergenic	LSC		43777	T->C	ycf3	LSC
47849	C->T	intergenic	LSC		47877	G->T	intergenic	LSC		47422	t->c	intergenic	LSC		47851	G->T	intergenic	LSC		49682	g->t	intergenic	LSC		43816	G->T	ycf3	LSC
47851	A->C	intergenic	LSC		47888	C->T	intergenic	LSC		47445	c->a	intergenic	LSC		47852	C->T	intergenic	LSC		49756	c->a	ndhJ	LSC		43822	C->A	ycf3	LSC
47852	T->G	intergenic	LSC		47913	C->T	intergenic	LSC		47446	t->g	intergenic	LSC		47853	G->T	intergenic	LSC		49829	c->t	ndhJ	LSC		43965	C->T	ycf3	LSC
47855	A->C	intergenic	LSC		47927	A->T	intergenic	LSC		47481	c->a	intergenic	LSC		47864	C->T	intergenic	LSC		49874	a->g	ndhJ	LSC		43973	G->C	ycf3	LSC
47864	G->T	intergenic	LSC		47934	T->C	intergenic	LSC		47502	g->t	intergenic	LSC		47889	C->T	intergenic	LSC		49881	t->c	ndhJ	LSC		44435	T->G	ycf3	LSC
47865	C->T	intergenic	LSC		47935	A->G	intergenic	LSC		47684	g->t	intergenic	LSC		47903	A->T	intergenic	LSC		49926	a->c	ndhJ	LSC		44507	G->T	ycf3	LSC
47866	G->T	intergenic	LSC		47967	C->A	intergenic	LSC		47707	t->a	intergenic	LSC		47910	T->C	intergenic	LSC		50440	a->t	ndhK	LSC		44509	G->C	ycf3	LSC
47878	C->T	intergenic	LSC		48061	A->C	intergenic	LSC		47737	g->t	intergenic	LSC		47911	A->G	intergenic	LSC		50455	t->c	ndhK	LSC		44794	C->A	ycf3	LSC
47903	C->T	intergenic	LSC		48082	C->A	intergenic	LSC		47743	a->c	intergenic	LSC		47943	C->A	intergenic	LSC		50545	t->g	ndhK	LSC		45062	G->A	ycf3	LSC
47917	A->T	intergenic	LSC		48156	T->C	intergenic	LSC		47770	g->c	intergenic	LSC		48037	A->C	intergenic	LSC		50743	c->a	ndhK	LSC		45068	A->G	ycf3	LSC
47924	T->C	intergenic	LSC		48180	G->T	intergenic	LSC		47782	a->t	intergenic	LSC		48058	C->A	intergenic	LSC		50931	t->c	ndhK	LSC		45081	G->A	ycf3	LSC
47925	A->G	intergenic	LSC		48282	A->G	intergenic	LSC		47783	a->c	intergenic	LSC		48132	T->C	intergenic	LSC		50946	a->c	ndhK	LSC		45184	C->A	intergenic	LSC
47957	C->A	intergenic	LSC		48309	T->G	intergenic	LSC		47787	g->a	intergenic	LSC		48156	G->T	intergenic	LSC		51452	c->t	intergenic	LSC		45640	A->C	intergenic	LSC
48052	A->C	intergenic	LSC		48313	C->T	intergenic	LSC		47817	a->c	intergenic	LSC		48258	A->G	intergenic	LSC		51695	a->g	intergenic	LSC		45655	G->T	intergenic	LSC
48073	C->A	intergenic	LSC		48540	T->C	trnL-UAA	LSC		47818	a->g	intergenic	LSC		48285	T->G	intergenic	LSC		51724	a->c	intergenic	LSC		45752	C->T	intergenic	LSC
48147	T->C	intergenic	LSC		48559	C->T	trnL-UAA	LSC		47819	a->c	intergenic	LSC		48289	C->T	intergenic	LSC		51824	c->g	intergenic	LSC		45919	C->A	intergenic	LSC
48171	G->T	intergenic	LSC		48869	A->C	intergenic	LSC		47828	g->t	intergenic	LSC		48516	T->C	intergenic	LSC		51845	c->g	intergenic	LSC		45944	T->G	intergenic	LSC
48273	A->G	intergenic	LSC		48977	C->A	trnF-GAA	LSC		47831	c->a	intergenic	LSC		48535	C->T	trnL-UAA	LSC		51893	a->c	intergenic	LSC		46021	A->C	trnS-GGA	LSC
48300	T->G	intergenic	LSC		49012	A->C	intergenic	LSC		47832	g->t	intergenic	LSC		48845	A->C	intergenic	LSC		51910	t->g	intergenic	LSC		46301	G->T	intergenic	LSC
48304	C->T	intergenic	LSC		49060	G->T	intergenic	LSC		47834	a->g	intergenic	LSC		48953	C->A	trnF-GAA	LSC		51968	g->c	intergenic	LSC		46322	A->C	intergenic	LSC
48531	T->C	trnL-UAA	LSC		49082	G->A	intergenic	LSC		47835	a->t	intergenic	LSC		48988	A->C	trnF-GAA	LSC		51988	a->c	intergenic	LSC		46559	A->G	rps4	LSC
48550	C->T	trnL-UAA	LSC		49084	G->A	intergenic	LSC		47836	c->t	intergenic	LSC		49036	G->T	intergenic	LSC		51996	c->a	intergenic	LSC		46560	A->G	rps4	LSC
48860	A->C	intergenic	LSC		49157	A->C	intergenic	LSC		47838	a->c	intergenic	LSC		49058	G->A	intergenic	LSC		51999	g->t	intergenic	LSC		46561	A->G	rps4	LSC
48968	C->A	trnF-GAA	LSC		49204	A->G	intergenic	LSC		47839	t->g	intergenic	LSC		49060	G->A	intergenic	LSC		52001	t->c	intergenic	LSC		46562	T->A	rps4	LSC
49003	A->C	trnF-GAA	LSC		49251	A->T	intergenic	LSC		47842	a->c	intergenic	LSC		49133	A->C	intergenic	LSC		52004	c->t	intergenic	LSC		46663	G->T	rps4	LSC
49051	G->T	intergenic	LSC		49299	C->G	intergenic	LSC		47851	g->t	intergenic	LSC		49180	A->G	intergenic	LSC		52033	t->g	intergenic	LSC		46670	C->T	rps4	LSC
49073	G->A	intergenic	LSC		49401	T->G	intergenic	LSC		47852	c->t	intergenic	LSC		49227	A->T	intergenic	LSC		52138	g->c	intergenic	LSC		46921	C->A	rps4	LSC
49075	G->A	intergenic	LSC		49445	C->T	intergenic	LSC		47853	g->t	intergenic	LSC		49275	C->G	intergenic	LSC		52154	c->a	intergenic	LSC		46925	T->C	rps4	LSC
49148	A->C	intergenic	LSC		49452	A->C	intergenic	LSC		47864	c->t	intergenic	LSC		49377	T->G	intergenic	LSC		52165	a->t	intergenic	LSC		47062	G->A	intergenic	LSC
49195	A->G	intergenic	LSC		49508	T->A	intergenic	LSC		47889	c->t	intergenic	LSC		49421	C->T	intergenic	LSC		52166	t->a	intergenic	LSC		47215	A->C	intergenic	LSC
49242	A->T	intergenic	LSC		49509	T->A	intergenic	LSC		47903	a->t	intergenic	LSC		49428	A->C	intergenic	LSC		52171	g->t	intergenic	LSC		47242	G->T	intergenic	LSC
49290	C->G	intergenic	LSC		49510	T->A	intergenic	LSC		47910	t->c	intergenic	LSC		49484	T->A	intergenic	LSC		52180	t->a	intergenic	LSC		47264	C->T	intergenic	LSC
49392	T->G	intergenic	LSC		49533	C->A	intergenic	LSC		47911	a->g	intergenic	LSC		49485	T->A	intergenic	LSC		52277	a->c	intergenic	LSC		47495	C->A	intergenic	LSC
49436	C->T	intergenic	LSC		49583	T->C	intergenic	LSC		47943	c->a	intergenic	LSC		49486	T->A	intergenic	LSC		52332	a->c	intergenic	LSC		47499	T->C	intergenic	LSC
49443	A->C	intergenic	LSC		49614	A->C	intergenic	LSC		48037	a->c	intergenic	LSC		49509	C->A	intergenic	LSC		52388	g->a	intergenic	LSC		47522	C->A	intergenic	LSC
49499	T->A	intergenic	LSC		49660	T->G	intergenic	LSC		48058	c->a	intergenic	LSC		49559	T->C	intergenic	LSC		52409	a->c	intergenic	LSC		47523	T->G	intergenic	LSC
49500	T->A	intergenic	LSC		49739	G->T	ndhJ	LSC		48132	t->c	intergenic	LSC		49590	A->C	intergenic	LSC		52568	c->a	intergenic	LSC		47579	G->T	intergenic	LSC
49501	T->A	intergenic	LSC		49778	A->C	ndhJ	LSC		48156	g->t	intergenic	LSC		49636	T->G	intergenic	LSC		52597	g->a	intergenic	LSC		47752	C->G	intergenic	LSC
49524	C->A	intergenic	LSC		49930	G->A	ndhJ	LSC		48258	a->g	intergenic	LSC		49715	G->T	intergenic	LSC		52642	t->g	intergenic	LSC		47814	G->T	intergenic	LSC
49574	T->C	intergenic	LSC		49938	T->C	ndhJ	LSC		48285	t->g	intergenic	LSC		49754	A->C	ndhJ	LSC		52681	g->a	intergenic	LSC		47833	T->C	intergenic	LSC
49605	A->C	intergenic	LSC		49942	T->G	ndhJ	LSC		48289	c->t	intergenic	LSC		49906	G->A	ndhJ	LSC		52694	g->c	intergenic	LSC		47847	G->C	intergenic	LSC
49651	T->G	intergenic	LSC		49983	A->C	ndhJ	LSC		48516	t->c	intergenic	LSC		49914	T->C	ndhJ	LSC		52758	a->c	intergenic	LSC		47867	T->G	intergenic	LSC
49730	G->T	ndhJ	LSC		50119	C->T	ndhJ	LSC		48535	c->t	trnL-UAA	LSC		49918	T->G	ndhJ	LSC		52830	t->c	intergenic	LSC		47884	A->G	intergenic	LSC
49769	A->C	ndhJ	LSC		50127	A->G	ndhJ	LSC		48845	a->c	intergenic	LSC		49959	A->C	ndhJ	LSC		53068	g->a	intergenic	LSC		47904	G->A	intergenic	LSC
49921	G->A	ndhJ	LSC		50265	T->G	intergenic	LSC		48953	c->a	trnF-GAA	LSC		50095	C->T	ndhJ	LSC		53071	t->c	intergenic	LSC		47979	A->T	trnL-UAA	LSC
49929	T->C	ndhJ	LSC		50305	T->C	intergenic	LSC		48988	a->c	trnF-GAA	LSC		50103	A->G	ndhJ	LSC		53180	t->c	intergenic	LSC		47986	T->C	trnL-UAA	LSC
49933	T->A	ndhJ	LSC		50450	T->G	ndhK	LSC		49036	g->t	intergenic	LSC		50241	T->G	intergenic	LSC		53432	t->c	intergenic	LSC		47987	A->G	trnL-UAA	LSC
49974	A->C	ndhJ	LSC		50497	A->T	ndhK	LSC		49058	g->a	intergenic	LSC		50281	T->C	intergenic	LSC		53923	t->g	atpE	LSC		47993	C->T	trnL-UAA	LSC
50110	C->T	ndhJ	LSC		50512	T->C	ndhK	LSC		49060	g->a	intergenic	LSC		50426	T->G	ndhK	LSC		53949	c->t	atpE	LSC		47996	C->T	trnL-UAA	LSC
50118	A->G	ndhJ	LSC		50657	T->G	ndhK	LSC		49133	a->c	intergenic	LSC		50473	A->T	ndhK	LSC		54067	g->a	atpE	LSC		48114	A->C	intergenic	LSC
50256	T->G	intergenic	LSC		50791	C->T	ndhK	LSC		49180	a->g	intergenic	LSC		50488	T->C	ndhK	LSC		54551	t->g	atpB	LSC		48135	C->A	intergenic	LSC
50296	T->C	intergenic	LSC		50800	C->A	ndhK	LSC		49227	a->t	intergenic	LSC		50633	T->G	ndhK	LSC		54651	g->t	atpB	LSC		48178	A->C	intergenic	LSC
50441	T->G	ndhK	LSC		50946	G->A	ndhK	LSC		49275	c->g	intergenic	LSC		50767	C->T	ndhK	LSC		55434	c->a	atpB	LSC		48209	T->C	intergenic	LSC
50488	A->T	ndhK	LSC		50988	T->C	ndhK	LSC		49377	t->g	intergenic	LSC		50776	C->A	ndhK	LSC		55668	a->c	intergenic	LSC		48361	C->T	intergenic	LSC
50503	T->C	ndhK	LSC		51003	A->C	ndhK	LSC		49421	c->t	intergenic	LSC		50922	G->A	ndhK	LSC		55694	t->g	intergenic	LSC		48362	T->G	intergenic	LSC
50648	T->G	ndhK	LSC		51781	A->C	intergenic	LSC		49428	a->c	intergenic	LSC		50964	T->C	ndhK	LSC		55860	a->g	intergenic	LSC		48593	T->C	intergenic	LSC
50782	C->T	ndhK	LSC		51816	C->T	intergenic	LSC		49484	t->a	intergenic	LSC		50979	A->C	ndhK	LSC		55892	c->t	intergenic	LSC		48612	C->T	intergenic	LSC
50791	C->A	ndhK	LSC		51941	A->C	intergenic	LSC		49485	t->a	intergenic	LSC		51757	A->C	intergenic	LSC		55930	t->a	intergenic	LSC		48679	G->A	intergenic	LSC
50937	G->A	ndhK	LSC		51958	T->G	intergenic	LSC		49486	t->a	intergenic	LSC		51792	C->T	intergenic	LSC		56019	a->c	intergenic	LSC		48790	G->T	intergenic	LSC
50979	T->C	ndhK	LSC		52039	A->C	intergenic	LSC		49509	c->a	intergenic	LSC		51917	A->C	intergenic	LSC		56161	a->g	intergenic	LSC		48922	A->C	intergenic	LSC
50994	A->C	ndhK	LSC		52070	C->T	intergenic	LSC		49559	t->c	intergenic	LSC		51934	T->G	intergenic	LSC		56182	t->g	intergenic	LSC		49030	C->A	intergenic	LSC
51772	A->C	intergenic	LSC		52129	T->G	intergenic	LSC		49590	a->c	intergenic	LSC		52016	A->C	intergenic	LSC		56448	g->a	rbcL	LSC		49046	C->T	intergenic	LSC
51807	C->T	intergenic	LSC		52133	G->A	intergenic	LSC		49636	t->g	intergenic	LSC		52047	C->T	intergenic	LSC		56457	a->c	rbcL	LSC		49065	A->C	intergenic	LSC
51932	A->C	intergenic	LSC		52181	G->A	intergenic	LSC		49715	g->t	intergenic	LSC		52106	T->G	intergenic	LSC		56465	a->c	rbcL	LSC		49073	G->A	intergenic	LSC
51949	T->G	intergenic	LSC		52203	C->A	intergenic	LSC		49754	a->c	ndhJ	LSC		52110	G->A	intergenic	LSC		56470	g->t	rbcL	LSC		49137	G->A	intergenic	LSC
52249	T->A	intergenic	LSC		52214	A->T	intergenic	LSC		49906	g->a	ndhJ	LSC		52158	G->A	intergenic	LSC		56542	a->c	rbcL	LSC		49157	T->C	intergenic	LSC
52259	A->G	intergenic	LSC		52216	T->A	intergenic	LSC		49914	t->c	ndhJ	LSC		52180	C->A	intergenic	LSC		56564	t->g	rbcL	LSC		49210	A->C	intergenic	LSC
52284	A->C	intergenic	LSC		52220	G->T	intergenic	LSC		49918	t->g	ndhJ	LSC		52191	A->T	intergenic	LSC		56915	g->a	rbcL	LSC		49257	A->G	intergenic	LSC
52299	C->G	intergenic	LSC		52263	T->A	intergenic	LSC		49959	a->c	ndhJ	LSC		52193	T->A	intergenic	LSC		56959	c->g	rbcL	LSC		49575	A->T	intergenic	LSC
52323	G->T	intergenic	LSC		52273	A->G	intergenic	LSC		50095	c->t	ndhJ	LSC		52197	G->T	intergenic	LSC		56960	t->c	rbcL	LSC		49636	T->C	intergenic	LSC
52580	G->T	intergenic	LSC		52298	A->C	intergenic	LSC		50103	a->g	ndhJ	LSC		52240	T->A	intergenic	LSC		56972	g->c	rbcL	LSC		49667	A->C	intergenic	LSC
52618	C->A	trnV-UAC	LSC		52313	C->G	intergenic	LSC		50241	t->g	intergenic	LSC		52250	A->G	intergenic	LSC		56991	c->a	rbcL	LSC		49713	T->G	intergenic	LSC
52671	T->G	intergenic	LSC		52337	G->T	intergenic	LSC		50281	t->c	intergenic	LSC		52275	A->C	intergenic	LSC		57159	t->g	rbcL	LSC		49792	G->T	ndhJ	LSC
52692	T->G	intergenic	LSC		52594	G->T	intergenic	LSC		50426	t->g	ndhK	LSC		52290	C->G	intergenic	LSC		57174	g->a	rbcL	LSC		49821	A->C	ndhJ	LSC
52735	A->C	intergenic	LSC		52632	C->A	trnV-UAC	LSC		50473	a->t	ndhK	LSC		52314	G->T	intergenic	LSC		57195	g->a	rbcL	LSC		49991	T->C	ndhJ	LSC
52771	A->G	intergenic	LSC		52685	T->G	intergenic	LSC		50488	t->c	ndhK	LSC		52571	G->T	intergenic	LSC		57343	t->g	rbcL	LSC		50036	A->C	ndhJ	LSC
52864	A->C	intergenic	LSC		52706	T->G	intergenic	LSC		50633	t->g	ndhK	LSC		52609	C->A	trnV-UAC	LSC		57361	a->c	rbcL	LSC		50542	A->T	ndhK	LSC
52880	T->C	intergenic	LSC		52749	A->C	intergenic	LSC		50767	c->t	ndhK	LSC		52662	T->G	intergenic	LSC		57370	t->g	rbcL	LSC		50557	T->C	ndhK	LSC
52884	C->G	intergenic	LSC		52785	A->G	intergenic	LSC		50776	c->a	ndhK	LSC		52683	T->G	intergenic	LSC		57376	t->g	rbcL	LSC		50597	T->C	ndhK	LSC
53121	T->C	intergenic	LSC		52878	A->C	intergenic	LSC		50922	g->a	ndhK	LSC		52726	A->C	intergenic	LSC		57451	g->a	rbcL	LSC		50604	C->T	ndhK	LSC
53230	T->C	intergenic	LSC		52894	T->C	intergenic	LSC		50964	t->c	ndhK	LSC		52762	A->G	intergenic	LSC		57523	t->a	rbcL	LSC		50702	T->G	ndhK	LSC
53294	T->G	intergenic	LSC		52898	C->G	intergenic	LSC		50979	a->c	ndhK	LSC		52855	A->C	intergenic	LSC		57657	a->g	rbcL	LSC		50830	T->A	ndhK	LSC
53488	T->C	trnM-CAU	LSC		53135	T->C	intergenic	LSC		51757	a->c	intergenic	LSC		52871	T->C	intergenic	LSC		57670	g->t	rbcL	LSC		50845	C->A	ndhK	LSC
53697	C->T	intergenic	LSC		53197	G->T	intergenic	LSC		51792	c->t	intergenic	LSC		52875	C->G	intergenic	LSC		57781	t->g	rbcL	LSC		50928	T->G	ndhK	LSC
53768	C->T	atpE	LSC		53244	T->C	trnV-UAC	LSC		51917	a->c	intergenic	LSC		53112	T->C	intergenic	LSC		58002	t->c	intergenic	LSC		51033	T->C	ndhK	LSC
53776	G->A	atpE	LSC		53308	T->G	intergenic	LSC		51934	t->g	intergenic	LSC		53174	G->T	intergenic	LSC		58097	c->a	intergenic	LSC		51048	A->C	ndhK	LSC
53934	T->G	atpE	LSC		53502	T->C	trnM-CAU	LSC		52016	a->c	intergenic	LSC		53221	T->C	intergenic	LSC		58204	a->c	intergenic	LSC		51365	G->T	ndhC	LSC
54005	C->T	atpE	LSC		53782	C->T	atpE	LSC		52047	c->t	intergenic	LSC		53285	T->G	intergenic	LSC		58219	a->c	intergenic	LSC		51527	C->G	intergenic	LSC
54015	A->C	atpE	LSC		53790	G->A	atpE	LSC		52106	t->g	intergenic	LSC		53479	T->C	trnM-CAU	LSC		58281	g->a	intergenic	LSC		51826	A->C	intergenic	LSC
54062	G->A	atpE	LSC		53948	T->G	atpE	LSC		52110	g->a	intergenic	LSC		53759	C->T	atpE	LSC		58326	g->t	intergenic	LSC		51893	A->G	intergenic	LSC
54429	G->A	atpB	LSC		54019	C->T	atpE	LSC		52158	g->a	intergenic	LSC		53767	G->A	atpE	LSC		58338	t->g	intergenic	LSC		51920	G->A	intergenic	LSC
54560	T->C	atpB	LSC		54029	A->C	atpE	LSC		52180	c->a	intergenic	LSC		53925	T->G	atpE	LSC		58339	c->a	intergenic	LSC		51986	A->C	intergenic	LSC
54707	G->T	atpB	LSC		54076	G->A	atpE	LSC		52191	a->t	intergenic	LSC		53996	C->T	atpE	LSC		58395	c->a	intergenic	LSC		52003	T->G	intergenic	LSC
55316	A->G	atpB	LSC		54443	G->A	atpB	LSC		52193	t->a	intergenic	LSC		54006	A->C	atpE	LSC		58396	t->c	intergenic	LSC		52041	C->T	intergenic	LSC
55490	C->A	atpB	LSC		54574	T->C	atpB	LSC		52197	g->t	intergenic	LSC		54053	G->A	atpE	LSC		58406	a->c	intergenic	LSC		52117	T->G	intergenic	LSC
55568	A->G	atpB	LSC		54721	G->T	atpB	LSC		52240	t->a	intergenic	LSC		54420	G->A	atpB	LSC		58441	c->a	intergenic	LSC		52126	T->G	intergenic	LSC
55916	A->G	intergenic	LSC		55330	A->G	atpB	LSC		52250	a->g	intergenic	LSC		54551	T->C	atpB	LSC		58446	t->a	intergenic	LSC		52157	A->G	intergenic	LSC
55986	T->A	intergenic	LSC		55504	C->A	atpB	LSC		52275	a->c	intergenic	LSC		54698	G->T	atpB	LSC		58448	g->a	intergenic	LSC		52259	G->A	intergenic	LSC
56115	C->T	intergenic	LSC		55582	A->G	atpB	LSC		52290	c->g	intergenic	LSC		55307	A->G	atpB	LSC		58507	t->c	accD	LSC		52263	C->A	intergenic	LSC
56391	C->T	rbcL	LSC		55930	A->G	intergenic	LSC		52314	g->t	intergenic	LSC		55481	C->A	atpB	LSC		58517	g->a	accD	LSC		52274	A->T	intergenic	LSC
56438	T->C	rbcL	LSC		56000	T->A	intergenic	LSC		52571	g->t	intergenic	LSC		55559	A->G	atpB	LSC		58550	a->g	accD	LSC		52275	T->A	intergenic	LSC
56506	G->T	rbcL	LSC		56405	C->T	rbcL	LSC		52609	c->a	trnV-UAC	LSC		55907	A->G	intergenic	LSC		58590	t->c	accD	LSC		52276	T->A	intergenic	LSC
56521	G->T	rbcL	LSC		56452	T->C	rbcL	LSC		52662	t->g	intergenic	LSC		55977	T->A	intergenic	LSC		58596	t->a	accD	LSC		52280	G->T	intergenic	LSC
56615	T->G	rbcL	LSC		56520	G->T	rbcL	LSC		52683	t->g	intergenic	LSC		56382	C->T	rbcL	LSC		58600	c->a	accD	LSC		52337	T->C	intergenic	LSC
56718	C->A	rbcL	LSC		56535	G->T	rbcL	LSC		52726	a->c	intergenic	LSC		56429	T->C	rbcL	LSC		58695	a->t	accD	LSC		52537	A->C	intergenic	LSC
57010	C->G	rbcL	LSC		56629	T->G	rbcL	LSC		52762	a->g	intergenic	LSC		56497	G->T	rbcL	LSC		58758	c->g	accD	LSC		52679	C->A	intergenic	LSC
57011	T->C	rbcL	LSC		56732	C->A	rbcL	LSC		52855	a->c	intergenic	LSC		56512	G->T	rbcL	LSC		58810	a->c	accD	LSC		52753	T->G	intergenic	LSC
57023	G->C	rbcL	LSC		57024	C->G	rbcL	LSC		52871	t->c	intergenic	LSC		56606	T->G	rbcL	LSC		58814	c->a	accD	LSC		52925	A->C	intergenic	LSC
57042	C->A	rbcL	LSC		57025	T->C	rbcL	LSC		52875	c->g	intergenic	LSC		56709	C->A	rbcL	LSC		58850	a->c	accD	LSC		52941	T->C	intergenic	LSC
57421	T->G	rbcL	LSC		57037	G->C	rbcL	LSC		53112	t->c	intergenic	LSC		57001	C->G	rbcL	LSC		58897	g->a	accD	LSC		52970	G->A	intergenic	LSC
57574	T->A	rbcL	LSC		57056	C->A	rbcL	LSC		53174	g->t	intergenic	LSC		57002	T->C	rbcL	LSC		58958	g->a	accD	LSC		53182	T->C	intergenic	LSC
57666	A->G	rbcL	LSC		57435	T->G	rbcL	LSC		53221	t->c	intergenic	LSC		57014	G->C	rbcL	LSC		59001	a->g	accD	LSC		53291	T->C	intergenic	LSC
57832	T->A	intergenic	LSC		57588	T->A	rbcL	LSC		53285	t->g	intergenic	LSC		57033	C->A	rbcL	LSC		59027	t->c	accD	LSC		53543	T->C	intergenic	LSC
57909	G->A	intergenic	LSC		57680	A->G	rbcL	LSC		53479	t->c	trnM-CAU	LSC		57412	T->G	rbcL	LSC		59161	g->a	accD	LSC		53996	T->C	atpE	LSC
58053	T->C	intergenic	LSC		57846	T->A	intergenic	LSC		53759	c->t	atpE	LSC		57565	T->A	rbcL	LSC		59177	a->g	accD	LSC		54045	C->T	atpE	LSC
58148	C->A	intergenic	LSC		57923	G->A	intergenic	LSC		53767	g->a	atpE	LSC		57657	A->G	rbcL	LSC		59207	t->g	accD	LSC		54061	C->T	atpE	LSC
58181	C->T	intergenic	LSC		58067	T->C	intergenic	LSC		53925	t->g	atpE	LSC		57823	T->A	intergenic	LSC		59228	g->a	accD	LSC		54218	A->C	atpB	LSC
58287	C->A	intergenic	LSC		58162	C->A	intergenic	LSC		53996	c->t	atpE	LSC		57900	G->A	intergenic	LSC		59244	c->t	accD	LSC		54711	C->T	atpB	LSC
58323	G->A	intergenic	LSC		58195	C->T	intergenic	LSC		54006	a->c	atpE	LSC		58044	T->C	intergenic	LSC		59378	g->a	accD	LSC		54763	G->T	atpB	LSC
58368	G->T	intergenic	LSC		58301	C->A	intergenic	LSC		54053	g->a	atpE	LSC		58139	C->A	intergenic	LSC		59501	a->g	accD	LSC		54883	G->C	atpB	LSC
58381	C->A	intergenic	LSC		58337	G->A	intergenic	LSC		54420	g->a	atpB	LSC		58172	C->T	intergenic	LSC		59592	a->c	accD	LSC		54895	C->T	atpB	LSC
58447	A->C	intergenic	LSC		58382	G->T	intergenic	LSC		54551	t->c	atpB	LSC		58278	C->A	intergenic	LSC		59685	t->c	accD	LSC		55447	T->G	atpB	LSC
58532	T->C	accD	LSC		58395	C->A	intergenic	LSC		54698	g->t	atpB	LSC		58314	G->A	intergenic	LSC		59749	g->c	accD	LSC		55525	G->A	atpB	LSC
58575	A->G	accD	LSC		58461	A->C	intergenic	LSC		55307	a->g	atpB	LSC		58359	G->T	intergenic	LSC		59807	c->a	accD	LSC		55546	C->A	atpB	LSC
58615	T->C	accD	LSC		58546	T->C	accD	LSC		55481	c->a	atpB	LSC		58372	C->A	intergenic	LSC		59828	a->g	accD	LSC		55618	G->A	intergenic	LSC
58621	T->A	accD	LSC		58589	A->G	accD	LSC		55559	a->g	atpB	LSC		58438	A->C	intergenic	LSC		59835	a->g	accD	LSC		55621	C->T	intergenic	LSC
58625	C->A	accD	LSC		58629	T->C	accD	LSC		55907	a->g	intergenic	LSC		58523	T->C	accD	LSC		59850	t->g	accD	LSC		55972	A->G	intergenic	LSC
58720	A->T	accD	LSC		58635	T->A	accD	LSC		55977	t->a	intergenic	LSC		58566	A->G	accD	LSC		59940	t->c	accD	LSC		55994	G->A	intergenic	LSC
58721	A->T	accD	LSC		58639	C->A	accD	LSC		56382	c->t	rbcL	LSC		58606	T->C	accD	LSC		59961	t->a	accD	LSC		56042	T->A	intergenic	LSC
58722	A->T	accD	LSC		58734	A->T	accD	LSC		56429	t->c	rbcL	LSC		58612	T->A	accD	LSC		60015	t->g	accD	LSC		56050	A->G	intergenic	LSC
58723	A->T	accD	LSC		58735	A->T	accD	LSC		56499	a->t	rbcL	LSC		58616	C->A	accD	LSC		60016	t->g	accD	LSC		56066	T->C	intergenic	LSC
58724	A->T	accD	LSC		58736	A->T	accD	LSC		56512	g->t	rbcL	LSC		58711	A->T	accD	LSC		60017	c->a	accD	LSC		56466	C->T	rbcL	LSC
58736	G->A	accD	LSC		58737	A->T	accD	LSC		56606	t->g	rbcL	LSC		58712	A->T	accD	LSC		60096	a->c	accD	LSC		56494	T->C	rbcL	LSC
58845	G->A	accD	LSC		58738	A->T	accD	LSC		56709	c->a	rbcL	LSC		58713	A->T	accD	LSC		60303	a->c	intergenic	LSC		56542	C->T	rbcL	LSC
58861	C->A	accD	LSC		58750	G->A	accD	LSC		57001	c->g	rbcL	LSC		58714	A->T	accD	LSC		60312	g->a	intergenic	LSC		56559	A->G	rbcL	LSC
58913	A->C	accD	LSC		58859	G->A	accD	LSC		57002	t->c	rbcL	LSC		58715	A->T	accD	LSC		60703	a->g	intergenic	LSC		56560	A->G	rbcL	LSC
58917	C->A	accD	LSC		58875	C->A	accD	LSC		57014	g->c	rbcL	LSC		58727	G->A	accD	LSC		60766	c->a	intergenic	LSC		56583	G->T	rbcL	LSC
58968	A->C	accD	LSC		58927	A->C	accD	LSC		57033	c->a	rbcL	LSC		58836	G->A	accD	LSC		60818	g->a	intergenic	LSC		56677	T->G	rbcL	LSC
58969	T->G	accD	LSC		58931	C->A	accD	LSC		57412	t->g	rbcL	LSC		58852	C->A	accD	LSC		60822	a->t	intergenic	LSC		56679	T->C	rbcL	LSC
59061	G->A	accD	LSC		58982	A->C	accD	LSC		57565	t->a	rbcL	LSC		58904	A->C	accD	LSC		60823	t->a	intergenic	LSC		56714	G->T	rbcL	LSC
59067	G->A	accD	LSC		58983	T->G	accD	LSC		57657	a->g	rbcL	LSC		58908	C->A	accD	LSC		61062	c->g	intergenic	LSC		56891	C->A	rbcL	LSC
59104	A->G	accD	LSC		59075	G->A	accD	LSC		57823	t->a	intergenic	LSC		58959	A->C	accD	LSC		61134	a->c	intergenic	LSC		56954	A->C	rbcL	LSC
59130	T->C	accD	LSC		59081	G->A	accD	LSC		57900	g->a	intergenic	LSC		58960	T->G	accD	LSC		61149	t->a	intergenic	LSC		57078	C->G	rbcL	LSC
59167	C->T	accD	LSC		59118	A->G	accD	LSC		58044	t->c	intergenic	LSC		59052	G->A	accD	LSC		61150	t->a	intergenic	LSC		57110	C->A	rbcL	LSC
59250	T->A	accD	LSC		59144	T->C	accD	LSC		58139	c->a	intergenic	LSC		59058	G->A	accD	LSC		61187	g->t	intergenic	LSC		57484	T->A	rbcL	LSC
59280	A->G	accD	LSC		59181	C->T	accD	LSC		58172	c->t	intergenic	LSC		59095	A->G	accD	LSC		61213	t->g	intergenic	LSC		57489	T->G	rbcL	LSC
59310	T->G	accD	LSC		59264	T->A	accD	LSC		58278	c->a	intergenic	LSC		59121	T->C	accD	LSC		61517	g->t	ycf4	LSC		57572	A->C	rbcL	LSC
59475	G->A	accD	LSC		59294	A->G	accD	LSC		58314	g->a	intergenic	LSC		59158	C->T	accD	LSC		61567	g->a	ycf4	LSC		57642	T->A	rbcL	LSC
59604	A->G	accD	LSC		59324	T->G	accD	LSC		58359	g->t	intergenic	LSC		59241	T->A	accD	LSC		61684	t->c	ycf4	LSC		57789	G->T	rbcL	LSC
59647	G->A	accD	LSC		59525	C->T	accD	LSC		58372	c->a	intergenic	LSC		59271	A->G	accD	LSC		61991	t->c	intergenic	LSC		58121	T->C	intergenic	LSC
59953	T->G	accD	LSC		59526	T->G	accD	LSC		58438	a->c	intergenic	LSC		59301	T->G	accD	LSC		61992	c->a	intergenic	LSC		58247	C->T	intergenic	LSC
60043	T->C	accD	LSC		59618	A->G	accD	LSC		58523	t->c	accD	LSC		59595	A->G	accD	LSC		62465	g->c	intergenic	LSC		58436	G->T	intergenic	LSC
60073	T->A	accD	LSC		59661	G->A	accD	LSC		58566	a->g	accD	LSC		59638	G->A	accD	LSC		62479	t->a	intergenic	LSC		58449	C->A	intergenic	LSC
60086	C->A	accD	LSC		59967	T->G	accD	LSC		58606	t->c	accD	LSC		59944	T->G	accD	LSC		62505	t->c	intergenic	LSC		58474	G->A	intergenic	LSC
60091	T->A	accD	LSC		60057	T->C	accD	LSC		58612	t->a	accD	LSC		60034	T->C	accD	LSC		62535	g->t	intergenic	LSC		58522	A->C	accD	LSC
60095	T->C	accD	LSC		60087	T->A	accD	LSC		58616	c->a	accD	LSC		60064	T->A	accD	LSC		62654	t->c	intergenic	LSC		58607	T->C	accD	LSC
60113	T->C	accD	LSC		60280	T->A	intergenic	LSC		58711	a->t	accD	LSC		60104	T->C	accD	LSC		62660	a->c	intergenic	LSC		58624	C->A	accD	LSC
60241	A->G	accD	LSC		60285	T->A	intergenic	LSC		58712	a->t	accD	LSC		60109	T->A	accD	LSC		62703	a->t	intergenic	LSC		58690	T->C	accD	LSC
60319	A->C	intergenic	LSC		60298	T->A	intergenic	LSC		58713	a->t	accD	LSC		60122	T->A	accD	LSC		62761	t->c	intergenic	LSC		58694	A->C	accD	LSC
60466	T->C	intergenic	LSC		60327	A->G	intergenic	LSC		58714	a->t	accD	LSC		60268	A->G	intergenic	LSC		62768	t->g	intergenic	LSC		58700	C->T	accD	LSC
60592	T->A	intergenic	LSC		60405	A->C	intergenic	LSC		58715	a->t	accD	LSC		60346	A->C	intergenic	LSC		62978	g->a	cemA	LSC		58703	T->A	accD	LSC
60896	G->C	psaI	LSC		60552	T->C	intergenic	LSC		58727	g->a	accD	LSC		60493	T->C	intergenic	LSC		62987	t->g	cemA	LSC		58706	A->G	accD	LSC
60924	A->G	psaI	LSC		60678	T->A	intergenic	LSC		58836	g->a	accD	LSC		60619	T->A	intergenic	LSC		63067	a->g	cemA	LSC		58714	T->A	accD	LSC
61329	T->A	intergenic	LSC		60982	G->C	psaI	LSC		58852	c->a	accD	LSC		60923	G->C	psaI	LSC		63084	t->g	cemA	LSC		58769	T->G	accD	LSC
61330	T->A	intergenic	LSC		61010	A->G	intergenic	LSC		58904	a->c	accD	LSC		60952	A->G	psaI	LSC		63134	c->t	cemA	LSC		58795	A->T	accD	LSC
61335	A->C	intergenic	LSC		61324	C->T	intergenic	LSC		58908	c->a	accD	LSC		61266	C->T	intergenic	LSC		63188	g->a	cemA	LSC		58796	A->T	accD	LSC
61367	G->T	intergenic	LSC		61415	T->A	ycf4	LSC		58959	a->c	accD	LSC		61357	T->A	intergenic	LSC		63308	t->c	cemA	LSC		58797	A->T	accD	LSC
61399	C->G	intergenic	LSC		61416	T->A	ycf4	LSC		58960	t->g	accD	LSC		61358	T->A	intergenic	LSC		63565	t->g	intergenic	LSC		58798	A->T	accD	LSC
61647	C->A	ycf4	LSC		61421	A->C	ycf4	LSC		59052	g->a	accD	LSC		61363	A->C	intergenic	LSC		63571	g->t	intergenic	LSC		58799	A->T	accD	LSC
61694	G->T	ycf4	LSC		61453	G->T	ycf4	LSC		59058	g->a	accD	LSC		61395	G->T	intergenic	LSC		63730	t->g	intergenic	LSC		58814	T->C	accD	LSC
61697	C->T	ycf4	LSC		61485	C->G	ycf4	LSC		59095	a->g	accD	LSC		61427	C->G	ycf4	LSC		63910	g->t	petA	LSC		58817	G->A	accD	LSC
61735	G->A	ycf4	LSC		61732	C->A	ycf4	LSC		59121	t->c	accD	LSC		61675	C->A	ycf4	LSC		63988	c->t	petA	LSC		58929	G->A	accD	LSC
61861	T->C	ycf4	LSC		61779	G->T	ycf4	LSC		59158	c->t	accD	LSC		61722	G->T	ycf4	LSC		64023	g->a	petA	LSC		58951	C->G	accD	LSC
62168	T->C	intergenic	LSC		61801	T->G	ycf4	LSC		59241	t->a	accD	LSC		61763	G->A	ycf4	LSC		64172	c->a	petA	LSC		58975	G->T	accD	LSC
62169	C->G	intergenic	LSC		61820	G->A	ycf4	LSC		59271	a->g	accD	LSC		61889	T->C	ycf4	LSC		64305	a->t	petA	LSC		58978	A->G	accD	LSC
62572	G->C	intergenic	LSC		61946	T->C	ycf4	LSC		59301	t->g	accD	LSC		62196	T->C	intergenic	LSC		64369	t->c	petA	LSC		58997	G->A	accD	LSC
62603	C->A	intergenic	LSC		62253	T->C	intergenic	LSC		59595	a->g	accD	LSC		62197	C->G	intergenic	LSC		64579	g->a	petA	LSC		59003	A->C	accD	LSC
62637	T->C	intergenic	LSC		62254	C->G	intergenic	LSC		59638	g->a	accD	LSC		62600	G->C	intergenic	LSC		64621	g->c	petA	LSC		59007	C->A	accD	LSC
62682	T->C	intergenic	LSC		62657	G->C	intergenic	LSC		59944	t->g	accD	LSC		62631	C->A	intergenic	LSC		64630	t->a	petA	LSC		59032	T->G	accD	LSC
62692	C->A	intergenic	LSC		62688	C->A	intergenic	LSC		60034	t->c	accD	LSC		62665	T->C	intergenic	LSC		64678	g->a	petA	LSC		59059	T->G	accD	LSC
62712	G->T	intergenic	LSC		62722	T->C	intergenic	LSC		60064	t->a	accD	LSC		62710	T->C	intergenic	LSC		64806	c->g	intergenic	LSC		59121	A->C	accD	LSC
62831	T->C	intergenic	LSC		62767	T->C	intergenic	LSC		60077	c->a	accD	LSC		62720	C->A	intergenic	LSC		64948	t->g	intergenic	LSC		59126	C->A	accD	LSC
63088	A->G	cemA	LSC		62777	C->A	intergenic	LSC		60086	t->a	accD	LSC		62740	G->T	intergenic	LSC		65140	g->t	intergenic	LSC		59151	G->A	accD	LSC
63187	C->A	cemA	LSC		62797	G->T	intergenic	LSC		60095	c->a	accD	LSC		62849	T->A	cemA	LSC		65214	g->t	intergenic	LSC		59194	A->G	accD	LSC
63245	A->G	cemA	LSC		62916	T->C	cemA	LSC		60096	c->t	accD	LSC		62859	T->C	cemA	LSC		65223	t->g	intergenic	LSC		59220	T->C	accD	LSC
63279	T->G	cemA	LSC		63271	C->A	cemA	LSC		60100	t->a	accD	LSC		63214	C->A	cemA	LSC		65272	c->a	intergenic	LSC		59237	T->G	accD	LSC
63352	G->C	cemA	LSC		63329	A->G	cemA	LSC		60104	t->c	accD	LSC		63272	A->G	cemA	LSC		65286	g->t	intergenic	LSC		59241	A->C	accD	LSC
63749	G->T	intergenic	LSC		63363	T->G	cemA	LSC		60268	a->g	intergenic	LSC		63306	T->G	cemA	LSC		65304	g->c	intergenic	LSC		59254	G->A	accD	LSC
64350	C->A	petA	LSC		63436	G->C	cemA	LSC		60346	a->c	intergenic	LSC		63379	G->C	cemA	LSC		65348	g->a	intergenic	LSC		59280	A->C	accD	LSC
64402	C->A	petA	LSC		63832	G->T	petA	LSC		60493	t->c	intergenic	LSC		63775	G->T	petA	LSC		65365	c->g	intergenic	LSC		59330	A->G	accD	LSC
64547	T->C	petA	LSC		64433	C->A	petA	LSC		60619	t->a	intergenic	LSC		64376	C->A	petA	LSC		65434	g->c	intergenic	LSC		59361	A->C	accD	LSC
64808	T->A	intergenic	LSC		64485	C->A	petA	LSC		60923	g->c	psaI	LSC		64428	C->A	petA	LSC		65483	t->g	intergenic	LSC		59370	A->G	accD	LSC
65318	G->T	intergenic	LSC		64630	T->C	petA	LSC		60952	a->g	psaI	LSC		64573	T->C	petA	LSC		65599	t->c	intergenic	LSC		59376	T->G	accD	LSC
65362	G->A	intergenic	LSC		64753	A->G	intergenic	LSC		61266	c->t	intergenic	LSC		64696	A->G	petA	LSC		65709	t->a	psbJ	LSC		59378	T->G	accD	LSC
65398	C->T	intergenic	LSC		64891	T->A	intergenic	LSC		61357	t->a	intergenic	LSC		64834	T->A	intergenic	LSC		65768	c->g	psbJ	LSC		59380	T->G	accD	LSC
65456	C->T	intergenic	LSC		65401	G->T	intergenic	LSC		61358	t->a	intergenic	LSC		65344	G->T	intergenic	LSC		65775	t->g	psbJ	LSC		59385	T->A	accD	LSC
65464	G->T	intergenic	LSC		65445	G->A	intergenic	LSC		61363	a->c	intergenic	LSC		65388	G->A	intergenic	LSC		65788	a->c	intergenic	LSC		59390	A->T	accD	LSC
65547	T->A	intergenic	LSC		65481	C->T	intergenic	LSC		61395	g->t	intergenic	LSC		65424	C->T	intergenic	LSC		65798	c->t	intergenic	LSC		59391	G->A	accD	LSC
65568	A->T	intergenic	LSC		65539	C->T	intergenic	LSC		61427	c->g	ycf4	LSC		65482	C->T	intergenic	LSC		65817	c->a	intergenic	LSC		59396	G->T	accD	LSC
65591	T->A	intergenic	LSC		65547	G->T	intergenic	LSC		61676	c->a	ycf4	LSC		65490	G->T	intergenic	LSC		65875	t->c	intergenic	LSC		59397	A->T	accD	LSC
65592	C->A	intergenic	LSC		65630	T->A	intergenic	LSC		61723	g->t	ycf4	LSC		65573	T->A	intergenic	LSC		65888	t->g	intergenic	LSC		59398	A->C	accD	LSC
65607	G->A	intergenic	LSC		65651	A->T	intergenic	LSC		61764	g->a	ycf4	LSC		65594	A->T	intergenic	LSC		65992	a->g	psbL	LSC		59544	T->G	accD	LSC
65691	G->A	psbJ	LSC		65674	T->A	psbJ	LSC		61890	t->c	ycf4	LSC		65616	T->A	intergenic	LSC		66028	a->c	psbL	LSC		59553	G->C	accD	LSC
65692	T->A	psbJ	LSC		65675	C->A	psbJ	LSC		62197	t->c	intergenic	LSC		65617	C->A	intergenic	LSC		66054	g->a	intergenic	LSC		59556	G->A	accD	LSC
65693	G->T	psbJ	LSC		65690	G->A	psbJ	LSC		62198	c->g	intergenic	LSC		65632	G->A	intergenic	LSC		66097	g->t	psbF	LSC		59562	G->C	accD	LSC
65695	G->T	psbJ	LSC		65774	G->A	psbJ	LSC		62601	g->c	intergenic	LSC		65716	G->A	psbJ	LSC		66302	g->c	psbE	LSC		59563	C->T	accD	LSC
65696	G->T	psbJ	LSC		65775	T->A	psbJ	LSC		62632	c->a	intergenic	LSC		65717	T->A	psbJ	LSC		66828	g->t	intergenic	LSC		59564	G->A	accD	LSC
65697	A->C	psbJ	LSC		65776	G->T	psbJ	LSC		62666	t->c	intergenic	LSC		65718	G->T	psbJ	LSC		67145	c->a	intergenic	LSC		59565	G->T	accD	LSC
65698	A->C	psbJ	LSC		65778	G->T	psbJ	LSC		62711	t->c	intergenic	LSC		65720	G->T	psbJ	LSC		67156	c->a	intergenic	LSC		59590	T->G	accD	LSC
65700	A->C	psbJ	LSC		65779	G->T	psbJ	LSC		62721	c->a	intergenic	LSC		65721	G->T	psbJ	LSC		67228	c->t	intergenic	LSC		59595	A->T	accD	LSC
65701	T->A	psbJ	LSC		65780	A->C	psbJ	LSC		62741	g->t	intergenic	LSC		65722	A->C	psbJ	LSC		67229	g->t	intergenic	LSC		59601	C->T	accD	LSC
65702	T->C	psbJ	LSC		65781	A->C	psbJ	LSC		62860	t->c	cemA	LSC		65723	A->C	psbJ	LSC		67274	c->t	intergenic	LSC		59602	T->G	accD	LSC
65776	T->C	psbJ	LSC		65783	A->C	psbJ	LSC		63215	c->a	cemA	LSC		65725	A->C	psbJ	LSC		67523	a->g	intergenic	LSC		59777	G->A	accD	LSC
65778	T->G	psbJ	LSC		65784	T->A	psbJ	LSC		63273	a->g	cemA	LSC		65726	T->A	psbJ	LSC		67528	c->t	intergenic	LSC		59779	C->G	accD	LSC
65872	T->A	intergenic	LSC		65785	T->C	psbJ	LSC		63307	t->g	cemA	LSC		65727	T->C	psbJ	LSC		67580	a->g	intergenic	LSC		59792	G->T	accD	LSC
65938	T->G	psbL	LSC		65859	T->C	intergenic	LSC		63380	g->c	cemA	LSC		65801	T->C	intergenic	LSC		67841	t->g	petL	LSC		59808	C->G	accD	LSC
65980	C->A	psbL	LSC		65861	T->G	intergenic	LSC		63776	g->t	petA	LSC		65803	T->G	intergenic	LSC		68121	c->t	petG	LSC		59811	C->T	accD	LSC
66037	A->C	intergenic	LSC		65956	T->A	psbL	LSC		64377	c->a	petA	LSC		65898	T->A	intergenic	LSC		68209	a->c	intergenic	LSC		59813	C->G	accD	LSC
66038	T->C	intergenic	LSC		66022	T->G	psbL	LSC		64429	c->a	petA	LSC		65964	T->G	psbL	LSC		68241	g->t	intergenic	LSC		59816	G->T	accD	LSC
66132	T->C	psbF	LSC		66064	C->A	psbF	LSC		64574	t->c	petA	LSC		66006	C->A	psbL	LSC		68360	g->c	intergenic	LSC		59818	A->T	accD	LSC
66191	A->C	psbE	LSC		66121	A->C	psbF	LSC		64697	a->g	petA	LSC		66063	A->C	psbF	LSC		68437	g->t	intergenic	LSC		59830	G->T	accD	LSC
66260	G->T	psbE	LSC		66122	T->C	psbF	LSC		64835	t->a	intergenic	LSC		66064	T->C	psbF	LSC		68590	g->a	intergenic	LSC		59840	G->T	accD	LSC
66991	G->T	intergenic	LSC		66216	T->C	psbE	LSC		65345	g->t	intergenic	LSC		66158	T->C	psbF	LSC		68827	g->a	intergenic	LSC		59859	T->C	accD	LSC
67197	C->T	intergenic	LSC		66275	A->C	psbE	LSC		65389	g->a	intergenic	LSC		66217	A->C	psbE	LSC		68908	g->a	intergenic	LSC		59861	G->T	accD	LSC
67308	C->A	intergenic	LSC		66344	G->T	psbE	LSC		65425	c->t	intergenic	LSC		66286	G->T	psbE	LSC		68930	c->t	intergenic	LSC		59884	T->C	accD	LSC
67319	C->A	intergenic	LSC		67075	G->T	intergenic	LSC		65483	c->t	intergenic	LSC		67017	G->T	intergenic	LSC		69059	g->t	psaJ	LSC		59935	T->C	accD	LSC
67392	G->T	intergenic	LSC		67281	C->T	intergenic	LSC		65491	g->t	intergenic	LSC		67223	C->T	intergenic	LSC		69080	c->g	psaJ	LSC		59936	T->C	accD	LSC
67395	C->T	intergenic	LSC		67392	C->A	intergenic	LSC		65574	t->a	intergenic	LSC		67334	C->A	intergenic	LSC		69098	t->g	psaJ	LSC		59949	T->C	accD	LSC
67737	A->G	intergenic	LSC		67403	C->A	intergenic	LSC		65595	a->t	intergenic	LSC		67345	C->A	intergenic	LSC		69172	c->t	intergenic	LSC		60017	C->T	accD	LSC
67793	C->A	petL	LSC		67476	G->T	intergenic	LSC		65617	t->a	intergenic	LSC		67418	G->T	intergenic	LSC		69200	c->t	intergenic	LSC		60018	A->T	accD	LSC
67998	T->G	intergenic	LSC		67479	C->T	intergenic	LSC		65618	c->a	intergenic	LSC		67421	C->T	intergenic	LSC		69339	c->g	intergenic	LSC		60020	A->T	accD	LSC
68000	G->A	intergenic	LSC		67821	A->G	petL	LSC		65633	g->a	intergenic	LSC		67763	A->G	petL	LSC		69594	g->c	rpl33	LSC		60023	T->A	accD	LSC
68106	A->C	petG	LSC		67877	C->A	intergenic	LSC		65717	g->a	psbJ	LSC		67819	C->A	petL	LSC		69602	c->a	rpl33	LSC		60024	G->A	accD	LSC
68108	G->A	petG	LSC		68074	C->T	petG	LSC		65718	t->a	psbJ	LSC		68024	T->G	intergenic	LSC		69709	c->g	rpl33	LSC		60036	C->A	accD	LSC
68278	C->T	trnW-CCA	LSC		68083	T->G	petG	LSC		65719	g->t	psbJ	LSC		68026	G->A	petG	LSC		69710	a->c	rpl33	LSC		60042	A->C	accD	LSC
68398	G->T	intergenic	LSC		68085	G->A	petG	LSC		65721	g->t	psbJ	LSC		68132	A->C	petG	LSC		69771	c->a	intergenic	LSC		60067	G->A	accD	LSC
68529	T->G	trnP-UGG	LSC		68191	A->C	intergenic	LSC		65722	g->t	psbJ	LSC		68134	G->A	petG	LSC		69804	t->g	intergenic	LSC		60068	C->T	accD	LSC
68594	G->T	intergenic	LSC		68193	G->A	intergenic	LSC		65723	a->c	psbJ	LSC		68304	C->T	trnW-CCA	LSC		69810	a->t	intergenic	LSC		60071	T->C	accD	LSC
68626	C->T	intergenic	LSC		68363	C->T	intergenic	LSC		65724	a->c	psbJ	LSC		68424	G->T	intergenic	LSC		69857	a->c	intergenic	LSC		60081	A->C	accD	LSC
68855	A->C	intergenic	LSC		68483	G->T	intergenic	LSC		65726	a->c	psbJ	LSC		68555	T->G	trnP-UGG	LSC		69952	a->c	intergenic	LSC		60094	G->A	accD	LSC
68984	G->A	psaJ	LSC		68614	T->G	intergenic	LSC		65727	t->a	psbJ	LSC		68620	G->T	intergenic	LSC		70010	a->c	rps18	LSC		60095	C->T	accD	LSC
69216	G->T	intergenic	LSC		68679	G->T	intergenic	LSC		65728	t->c	psbJ	LSC		68652	C->T	intergenic	LSC		70202	c->a	rps18	LSC		60117	A->C	accD	LSC
69249	C->T	intergenic	LSC		68711	C->T	intergenic	LSC		65802	t->c	intergenic	LSC		68881	A->C	intergenic	LSC		70827	g->c	rpl20	LSC		60136	G->A	accD	LSC
69258	T->A	intergenic	LSC		68940	A->C	intergenic	LSC		65804	t->g	intergenic	LSC		69010	G->A	psaJ	LSC		70888	t->a	rpl20	LSC		60138	G->A	accD	LSC
69382	A->C	intergenic	LSC		69069	G->A	psaJ	LSC		65896	t->a	intergenic	LSC		69242	G->T	intergenic	LSC		70939	c->a	rpl20	LSC		60139	G->T	accD	LSC
69445	C->A	intergenic	LSC		69301	G->T	intergenic	LSC		65965	t->g	psbL	LSC		69275	C->T	intergenic	LSC		70969	t->a	rpl20	LSC		60140	C->T	accD	LSC
69468	T->G	intergenic	LSC		69334	C->T	intergenic	LSC		66007	c->a	psbL	LSC		69284	T->A	intergenic	LSC		70970	a->t	rpl20	LSC		60143	T->C	accD	LSC
69759	C->A	rpl33	LSC		69343	T->A	intergenic	LSC		66064	a->c	psbF	LSC		69408	A->C	intergenic	LSC		70986	a->t	intergenic	LSC		60145	T->A	accD	LSC
69866	C->G	intergenic	LSC		69467	A->C	intergenic	LSC		66065	t->c	psbF	LSC		69471	C->A	intergenic	LSC		71141	c->t	intergenic	LSC		60146	A->G	accD	LSC
69867	A->C	intergenic	LSC		69530	C->A	intergenic	LSC		66159	t->c	psbF	LSC		69494	T->G	intergenic	LSC		71619	c->t	intergenic	LSC		60174	G->A	accD	LSC
69921	A->C	intergenic	LSC		69553	T->G	intergenic	LSC		66218	a->c	psbE	LSC		69785	C->A	intergenic	LSC		71620	c->a	intergenic	LSC		60176	C->T	accD	LSC
69928	C->A	intergenic	LSC		69844	C->A	intergenic	LSC		66287	g->t	psbE	LSC		69892	C->G	intergenic	LSC		71621	t->a	intergenic	LSC		60180	G->C	accD	LSC
69961	T->G	intergenic	LSC		69951	C->G	intergenic	LSC		67018	g->t	intergenic	LSC		69893	A->C	intergenic	LSC		71622	t->a	intergenic	LSC		60182	A->G	accD	LSC
69967	A->T	rps18	LSC		69952	A->C	intergenic	LSC		67139	g->a	intergenic	LSC		69947	A->C	intergenic	LSC		71623	t->a	intergenic	LSC		60189	A->C	accD	LSC
70114	A->C	rps18	LSC		70006	A->C	rps18	LSC		67224	c->t	intergenic	LSC		69954	C->A	intergenic	LSC		71625	a->g	intergenic	LSC		60193	T->A	accD	LSC
70120	T->C	rps18	LSC		70013	C->A	rps18	LSC		67335	c->a	intergenic	LSC		69987	T->G	rps18	LSC		71767	t->c	rps12	LSC		60194	G->T	accD	LSC
70261	G->A	rps18	LSC		70046	T->G	rps18	LSC		67346	c->a	intergenic	LSC		69993	A->T	rps18	LSC		71831	a->g	rps12	LSC		60196	C->T	accD	LSC
70364	C->A	intergenic	LSC		70052	A->T	rps18	LSC		67403	c->t	intergenic	LSC		70140	A->C	rps18	LSC		71937	c->a	intergenic	LSC		60197	A->C	accD	LSC
70680	C->G	rpl20	LSC		70199	A->C	rps18	LSC		67419	g->t	intergenic	LSC		70146	T->C	rps18	LSC		71964	t->a	intergenic	LSC		60198	T->C	accD	LSC
70932	A->T	rpl20	LSC		70205	T->C	rps18	LSC		67764	a->g	petL	LSC		70287	G->A	rps18	LSC		71968	t->c	intergenic	LSC		60199	G->A	accD	LSC
70938	C->T	rpl20	LSC		70346	G->A	intergenic	LSC		67820	c->a	petL	LSC		70390	C->A	intergenic	LSC		72139	t->g	intergenic	LSC		60209	A->G	accD	LSC
71058	G->A	intergenic	LSC		70449	C->A	intergenic	LSC		68035	a->g	petG	LSC		70706	C->G	rpl20	LSC		72410	t->a	intergenic	LSC		60215	T->C	accD	LSC
71074	G->A	intergenic	LSC		70765	C->G	rpl20	LSC		68038	a->t	petG	LSC		70711	C->G	rpl20	LSC		72440	a->c	intergenic	LSC		60216	T->C	accD	LSC
71116	T->G	intergenic	LSC		70770	C->G	rpl20	LSC		68133	a->c	petG	LSC		70958	A->T	rpl20	LSC		72568	g->c	intergenic	LSC		60218	A->G	accD	LSC
71128	C->A	intergenic	LSC		71017	A->T	intergenic	LSC		68135	g->a	petG	LSC		70964	C->T	rpl20	LSC		72738	g->a	intergenic	LSC		60220	G->T	accD	LSC
71201	A->G	intergenic	LSC		71023	C->T	intergenic	LSC		68305	c->t	trnW-CCA	LSC		71084	G->A	intergenic	LSC		73167	c->t	intergenic	LSC		60225	A->C	accD	LSC
71238	T->G	intergenic	LSC		71143	G->A	intergenic	LSC		68425	g->t	intergenic	LSC		71100	G->A	intergenic	LSC		73411	g->a	intergenic	LSC		60228	C->A	accD	LSC
71379	A->G	intergenic	LSC		71159	G->A	intergenic	LSC		68556	t->g	trnP-UGG	LSC		71142	T->G	intergenic	LSC		73433	g->a	intergenic	LSC		60229	G->A	accD	LSC
71445	A->G	intergenic	LSC		71201	T->G	intergenic	LSC		68621	g->t	intergenic	LSC		71154	C->A	intergenic	LSC		73443	a->c	intergenic	LSC		60231	T->A	accD	LSC
71551	G->T	intergenic	LSC		71213	C->A	intergenic	LSC		68653	c->t	intergenic	LSC		71227	A->G	intergenic	LSC		73477	t->g	intergenic	LSC		60232	G->T	accD	LSC
71671	G->T	intergenic	LSC		71286	A->G	intergenic	LSC		68882	a->c	intergenic	LSC		71264	T->G	intergenic	LSC		73555	g->a	intergenic	LSC		60234	G->C	accD	LSC
71693	T->C	intergenic	LSC		71323	T->G	intergenic	LSC		69011	g->a	psaJ	LSC		71405	A->G	intergenic	LSC		73568	t->g	intergenic	LSC		60261	A->C	accD	LSC
71811	C->T	rps12	LSC		71464	A->G	intergenic	LSC		69243	g->t	intergenic	LSC		71471	A->G	intergenic	LSC		73693	a->t	intergenic	LSC		60286	G->T	intergenic	LSC
71812	C->A	rps12	LSC		71530	A->G	intergenic	LSC		69276	c->t	intergenic	LSC		71577	G->T	intergenic	LSC		74017	a->c	intergenic	LSC		60287	A->C	intergenic	LSC
71813	T->A	rps12	LSC		71636	G->T	intergenic	LSC		69285	t->a	intergenic	LSC		71697	G->T	intergenic	LSC		74030	a->c	intergenic	LSC		60288	T->C	intergenic	LSC
71814	T->A	rps12	LSC		71711	T->G	intergenic	LSC		69409	a->c	intergenic	LSC		71719	T->C	intergenic	LSC		74049	g->a	intergenic	LSC		60289	G->A	intergenic	LSC
71815	T->A	rps12	LSC		71756	G->T	rps12	LSC		69472	c->a	intergenic	LSC		71837	C->T	rps12	LSC		74055	t->g	intergenic	LSC		60290	A->G	intergenic	LSC
71817	A->G	rps12	LSC		71778	T->C	rps12	LSC		69495	t->g	intergenic	LSC		71838	C->A	rps12	LSC		74056	g->t	intergenic	LSC		60313	G->C	intergenic	LSC
71959	T->C	intergenic	LSC		71896	C->T	intergenic	LSC		69786	c->a	intergenic	LSC		71839	T->A	rps12	LSC		74058	t->g	intergenic	LSC		60315	G->A	intergenic	LSC
71987	T->G	intergenic	LSC		71897	C->A	intergenic	LSC		69893	c->g	intergenic	LSC		71840	T->A	rps12	LSC		74064	t->g	intergenic	LSC		60323	T->C	intergenic	LSC
72023	A->G	intergenic	LSC		71898	T->A	intergenic	LSC		69894	a->c	intergenic	LSC		71841	T->A	rps12	LSC		74362	c->g	intergenic	LSC		60325	G->A	intergenic	LSC
72129	C->A	intergenic	LSC		71899	T->A	intergenic	LSC		69948	a->c	intergenic	LSC		71843	A->G	rps12	LSC		74364	t->g	intergenic	LSC		60326	A->G	intergenic	LSC
72156	T->A	intergenic	LSC		71900	T->A	intergenic	LSC		69955	c->a	intergenic	LSC		71985	T->C	intergenic	LSC		74370	g->t	intergenic	LSC		60329	G->T	intergenic	LSC
72295	T->A	intergenic	LSC		71902	A->G	intergenic	LSC		69988	t->g	rps18	LSC		72013	T->G	intergenic	LSC		74425	c->a	intergenic	LSC		60330	A->C	intergenic	LSC
72331	T->G	intergenic	LSC		72044	T->C	intergenic	LSC		69994	a->t	rps18	LSC		72049	A->G	intergenic	LSC		74443	g->a	intergenic	LSC		60332	A->C	intergenic	LSC
72368	G->A	intergenic	LSC		72072	T->G	intergenic	LSC		70141	a->c	rps18	LSC		72155	C->A	intergenic	LSC		74461	a->g	intergenic	LSC		60333	A->C	intergenic	LSC
72602	T->A	intergenic	LSC		72108	A->G	intergenic	LSC		70147	t->c	rps18	LSC		72182	T->A	intergenic	LSC		74496	c->t	intergenic	LSC		60339	T->A	intergenic	LSC
72632	A->C	intergenic	LSC		72214	C->A	intergenic	LSC		70288	g->a	rps18	LSC		72321	T->A	intergenic	LSC		74573	a->g	intergenic	LSC		60341	G->C	intergenic	LSC
72681	T->G	intergenic	LSC		72241	T->A	intergenic	LSC		70391	c->a	intergenic	LSC		72357	T->G	intergenic	LSC		74619	a->t	intergenic	LSC		60342	A->C	intergenic	LSC
72760	G->C	intergenic	LSC		72380	T->A	intergenic	LSC		70707	c->g	rpl20	LSC		72394	G->A	intergenic	LSC		74643	t->g	intergenic	LSC		60346	G->A	intergenic	LSC
72870	C->T	intergenic	LSC		72416	T->G	intergenic	LSC		70712	c->g	rpl20	LSC		72628	T->A	intergenic	LSC		74683	c->t	psbB	LSC		60347	G->T	intergenic	LSC
73011	A->G	intergenic	LSC		72453	G->A	intergenic	LSC		70959	a->t	rpl20	LSC		72658	A->C	intergenic	LSC		74821	a->t	psbB	LSC		60348	A->C	intergenic	LSC
73634	A->C	intergenic	LSC		72687	T->A	intergenic	LSC		70965	c->t	rpl20	LSC		72707	T->G	intergenic	LSC		74830	g->a	psbB	LSC		60349	G->C	intergenic	LSC
73645	T->G	intergenic	LSC		72717	A->C	intergenic	LSC		71085	g->a	intergenic	LSC		72786	G->C	intergenic	LSC		74837	t->c	psbB	LSC		60357	C->A	intergenic	LSC
73656	C->A	intergenic	LSC		72766	T->G	intergenic	LSC		71101	g->a	intergenic	LSC		72896	C->T	intergenic	LSC		74844	t->g	psbB	LSC		60364	T->A	intergenic	LSC
73660	C->A	intergenic	LSC		72845	G->C	intergenic	LSC		71143	t->g	intergenic	LSC		73037	A->G	intergenic	LSC		74958	a->c	psbB	LSC		60375	C->A	intergenic	LSC
73703	A->G	intergenic	LSC		72955	C->T	intergenic	LSC		71155	c->a	intergenic	LSC		73660	A->C	intergenic	LSC		75010	g->a	psbB	LSC		60377	C->A	intergenic	LSC
73722	T->A	intergenic	LSC		73096	A->G	intergenic	LSC		71228	a->g	intergenic	LSC		73671	T->G	intergenic	LSC		75193	g->a	psbB	LSC		60382	T->A	intergenic	LSC
73752	T->G	intergenic	LSC		73485	C->T	intergenic	LSC		71265	t->g	intergenic	LSC		73682	C->A	intergenic	LSC		75242	t->c	psbB	LSC		60388	A->G	intergenic	LSC
73844	C->A	intergenic	LSC		73719	A->C	intergenic	LSC		71406	a->g	intergenic	LSC		73686	C->A	intergenic	LSC		76016	g->t	psbB	LSC		60391	T->A	intergenic	LSC
73845	C->A	intergenic	LSC		73730	T->G	intergenic	LSC		71472	a->g	intergenic	LSC		73729	A->G	intergenic	LSC		76049	g->a	psbB	LSC		60394	T->C	intergenic	LSC
73860	C->A	intergenic	LSC		73741	C->A	intergenic	LSC		71578	g->t	intergenic	LSC		73748	T->A	intergenic	LSC		76451	a->g	psbT	LSC		60395	T->C	intergenic	LSC
74044	G->A	intergenic	LSC		73745	C->A	intergenic	LSC		71698	g->t	intergenic	LSC		73778	T->G	intergenic	LSC		76712	g->t	psbN	LSC		60402	C->A	intergenic	LSC
74096	G->C	intergenic	LSC		73788	A->G	intergenic	LSC		71720	t->c	intergenic	LSC		73870	C->A	intergenic	LSC		76811	c->g	psbH	LSC		60404	C->A	intergenic	LSC
74149	C->A	intergenic	LSC		73807	T->A	intergenic	LSC		71838	c->t	rps12	LSC		73871	C->A	intergenic	LSC		76957	t->c	psbH	LSC		60409	T->A	intergenic	LSC
74151	A->C	intergenic	LSC		73837	T->G	intergenic	LSC		71839	c->a	rps12	LSC		74070	G->A	intergenic	LSC		77046	c->t	intergenic	LSC		60413	T->C	intergenic	LSC
74152	T->C	intergenic	LSC		73929	C->A	intergenic	LSC		71840	t->a	rps12	LSC		74104	C->A	intergenic	LSC		77127	g->a	intergenic	LSC		60463	T->G	intergenic	LSC
74153	T->C	intergenic	LSC		73930	C->A	intergenic	LSC		71841	t->a	rps12	LSC		74122	G->C	intergenic	LSC		77520	t->c	intergenic	LSC		60482	A->G	intergenic	LSC
74156	G->A	intergenic	LSC		74129	G->A	intergenic	LSC		71842	t->a	rps12	LSC		74175	C->A	intergenic	LSC		78075	g->a	petB	LSC		60484	A->C	intergenic	LSC
74157	A->C	intergenic	LSC		74163	C->A	intergenic	LSC		71844	a->g	rps12	LSC		74177	A->C	intergenic	LSC		78123	a->g	petB	LSC		60506	G->A	intergenic	LSC
74159	G->C	intergenic	LSC		74181	G->C	intergenic	LSC		71986	t->c	intergenic	LSC		74178	T->C	intergenic	LSC		78286	g->c	petB	LSC		60517	A->C	intergenic	LSC
74161	C->A	intergenic	LSC		74234	C->A	intergenic	LSC		72014	t->g	intergenic	LSC		74179	T->C	intergenic	LSC		78361	t->g	petB	LSC		60535	C->T	intergenic	LSC
74189	G->A	intergenic	LSC		74236	A->C	intergenic	LSC		72050	a->g	intergenic	LSC		74182	G->A	intergenic	LSC		78658	t->g	intergenic	LSC		60550	T->G	intergenic	LSC
74190	A->C	intergenic	LSC		74237	T->C	intergenic	LSC		72156	c->a	intergenic	LSC		74183	A->C	intergenic	LSC		78710	g->a	intergenic	LSC		60673	G->A	intergenic	LSC
74192	C->T	intergenic	LSC		74238	T->C	intergenic	LSC		72183	t->a	intergenic	LSC		74185	G->C	intergenic	LSC		78712	t->g	intergenic	LSC		60770	G->A	intergenic	LSC
74194	C->T	intergenic	LSC		74241	G->A	intergenic	LSC		72322	t->a	intergenic	LSC		74187	C->A	intergenic	LSC		78892	g->a	intergenic	LSC		60822	T->G	intergenic	LSC
74198	C->T	intergenic	LSC		74242	A->C	intergenic	LSC		72358	t->g	intergenic	LSC		74215	G->A	intergenic	LSC		79141	c->g	intergenic	LSC		60823	G->C	intergenic	LSC
74199	A->T	intergenic	LSC		74244	G->C	intergenic	LSC		72395	g->a	intergenic	LSC		74216	A->C	intergenic	LSC		79211	a->g	intergenic	LSC		60858	A->G	intergenic	LSC
74208	T->C	intergenic	LSC		74246	C->A	intergenic	LSC		72629	t->a	intergenic	LSC		74218	C->T	intergenic	LSC		79282	c->t	intergenic	LSC		60920	T->A	psaI	LSC
74258	T->C	intergenic	LSC		74274	G->A	intergenic	LSC		72659	a->c	intergenic	LSC		74220	C->T	intergenic	LSC		79293	g->a	intergenic	LSC		60935	T->C	psaI	LSC
74264	T->C	intergenic	LSC		74275	A->C	intergenic	LSC		72787	g->c	intergenic	LSC		74224	C->T	intergenic	LSC		79299	a->c	intergenic	LSC		60989	A->G	psaI	LSC
74276	G->A	intergenic	LSC		74277	C->T	intergenic	LSC		72897	c->t	intergenic	LSC		74225	A->T	intergenic	LSC		79594	g->t	petD	LSC		60999	G->C	psaI	LSC
74278	T->C	intergenic	LSC		74279	C->T	intergenic	LSC		73038	a->g	intergenic	LSC		74234	T->C	intergenic	LSC		79997	g->a	petD	LSC		61071	A->C	intergenic	LSC
74279	A->T	intergenic	LSC		74283	C->T	intergenic	LSC		73661	a->c	intergenic	LSC		74254	T->C	intergenic	LSC		80393	a->c	intergenic	LSC		61076	A->T	intergenic	LSC
74293	T->C	intergenic	LSC		74284	A->T	intergenic	LSC		73672	t->g	intergenic	LSC		74284	T->C	intergenic	LSC		80622	t->g	rpoA	LSC		61153	T->C	intergenic	LSC
74294	T->C	intergenic	LSC		74293	T->C	intergenic	LSC		73683	c->a	intergenic	LSC		74316	G->C	intergenic	LSC		80623	c->a	rpoA	LSC		61171	G->T	intergenic	LSC
74295	A->T	intergenic	LSC		74313	T->C	intergenic	LSC		73687	c->a	intergenic	LSC		74317	G->T	intergenic	LSC		80866	g->t	rpoA	LSC		61229	G->C	intergenic	LSC
74296	T->C	intergenic	LSC		74343	T->C	intergenic	LSC		73730	a->g	intergenic	LSC		74338	G->T	intergenic	LSC		80891	t->c	rpoA	LSC		61269	T->G	intergenic	LSC
74318	T->C	intergenic	LSC		74375	G->C	intergenic	LSC		73749	t->a	intergenic	LSC		74339	A->G	intergenic	LSC		81024	a->g	rpoA	LSC		61315	A->T	intergenic	LSC
74348	T->C	intergenic	LSC		74376	G->T	intergenic	LSC		73779	t->g	intergenic	LSC		74343	T->C	intergenic	LSC		81551	t->c	rps11	LSC		61317	G->A	intergenic	LSC
74380	G->C	intergenic	LSC		74397	G->T	intergenic	LSC		73871	c->a	intergenic	LSC		74345	T->C	intergenic	LSC		81666	g->t	rps11	LSC		61415	G->T	ycf4	LSC
74381	G->T	intergenic	LSC		74398	A->G	intergenic	LSC		73872	c->a	intergenic	LSC		74374	T->C	intergenic	LSC		81804	a->t	intergenic	LSC		61524	T->C	ycf4	LSC
74384	C->T	intergenic	LSC		74402	T->C	intergenic	LSC		74071	g->a	intergenic	LSC		74380	T->C	intergenic	LSC		81939	g->a	rpl36	LSC		61528	T->A	ycf4	LSC
74389	T->C	intergenic	LSC		74404	T->C	intergenic	LSC		74105	c->a	intergenic	LSC		74392	G->A	intergenic	LSC		82339	a->c	infA	LSC		61529	T->A	ycf4	LSC
74394	A->T	intergenic	LSC		74433	T->C	intergenic	LSC		74123	g->c	intergenic	LSC		74394	T->C	intergenic	LSC		82649	g->t	rps8	LSC		61549	T->G	ycf4	LSC
74395	G->C	intergenic	LSC		74439	T->C	intergenic	LSC		74176	c->a	intergenic	LSC		74395	A->T	intergenic	LSC		82678	t->g	rps8	LSC		61566	G->T	ycf4	LSC
74416	G->C	intergenic	LSC		74451	G->A	intergenic	LSC		74178	a->c	intergenic	LSC		74409	T->C	intergenic	LSC		82721	a->g	rps8	LSC		61585	A->T	ycf4	LSC
74417	G->T	intergenic	LSC		74453	T->C	intergenic	LSC		74179	t->c	intergenic	LSC		74421	G->C	intergenic	LSC		82739	a->c	rps8	LSC		61592	T->C	ycf4	LSC
74418	C->A	intergenic	LSC		74454	A->T	intergenic	LSC		74180	t->c	intergenic	LSC		74429	A->C	intergenic	LSC		82744	c->a	rps8	LSC		61945	G->T	ycf4	LSC
74420	C->T	intergenic	LSC		74468	T->C	intergenic	LSC		74183	g->a	intergenic	LSC		74443	G->A	intergenic	LSC		82747	c->t	rps8	LSC		62112	T->C	intergenic	LSC
74425	T->C	intergenic	LSC		74480	G->C	intergenic	LSC		74184	a->c	intergenic	LSC		74446	C->T	intergenic	LSC		82860	g->t	rps8	LSC		62239	C->T	intergenic	LSC
74437	G->C	intergenic	LSC		74488	A->C	intergenic	LSC		74186	g->c	intergenic	LSC		74448	G->C	intergenic	LSC		83207	a->g	rpl14	LSC		62419	T->C	intergenic	LSC
74492	G->A	intergenic	LSC		74502	G->A	intergenic	LSC		74188	c->a	intergenic	LSC		74449	G->T	intergenic	LSC		83231	c->g	rpl14	LSC		62420	C->A	intergenic	LSC
74494	G->T	intergenic	LSC		74505	C->T	intergenic	LSC		74196	a->c	intergenic	LSC		74452	C->T	intergenic	LSC		83279	c->a	rpl14	LSC		62599	C->A	intergenic	LSC
74540	C->A	intergenic	LSC		74507	G->C	intergenic	LSC		74201	g->a	intergenic	LSC		74457	T->C	intergenic	LSC		83353	a->g	rpl14	LSC		62641	A->G	intergenic	LSC
74546	C->T	intergenic	LSC		74508	G->T	intergenic	LSC		74202	a->c	intergenic	LSC		74462	A->T	intergenic	LSC		83578	a->c	intergenic	LSC		62666	C->A	intergenic	LSC
74558	G->A	intergenic	LSC		74511	C->T	intergenic	LSC		74204	a->t	intergenic	LSC		74463	G->C	intergenic	LSC		83607	a->t	intergenic	LSC		62761	T->C	intergenic	LSC
74566	A->C	intergenic	LSC		74516	T->C	intergenic	LSC		74205	a->t	intergenic	LSC		74479	C->A	intergenic	LSC		83615	t->a	intergenic	LSC		62861	C->A	cemA	LSC
74570	C->T	intergenic	LSC		74521	A->T	intergenic	LSC		74206	g->t	intergenic	LSC		74490	A->C	intergenic	LSC		83643	t->c	rpl16	LSC		62933	T->C	cemA	LSC
74583	C->A	intergenic	LSC		74522	G->C	intergenic	LSC		74207	a->t	intergenic	LSC		74505	C->G	intergenic	LSC		83698	a->c	rpl16	LSC		62943	C->A	cemA	LSC
74588	C->A	intergenic	LSC		74538	C->A	intergenic	LSC		74231	g->a	intergenic	LSC		74506	T->G	intergenic	LSC		83746	t->g	rpl16	LSC		62963	G->T	cemA	LSC
74606	G->A	intergenic	LSC		74549	A->C	intergenic	LSC		74232	a->c	intergenic	LSC		74512	G->A	intergenic	LSC		83843	g->t	rpl16	LSC		62966	T->G	cemA	LSC
74618	C->T	intergenic	LSC		74564	C->G	intergenic	LSC		74234	c->t	intergenic	LSC		74527	G->A	intergenic	LSC		84197	a->c	intergenic	LSC		63082	T->C	cemA	LSC
74623	G->A	intergenic	LSC		74565	T->G	intergenic	LSC		74240	c->t	intergenic	LSC		74529	G->T	intergenic	LSC		84211	g->t	intergenic	LSC		63131	A->T	cemA	LSC
74624	A->G	intergenic	LSC		74571	G->A	intergenic	LSC		74241	a->t	intergenic	LSC		74575	C->A	intergenic	LSC		84261	a->c	intergenic	LSC		63189	T->C	cemA	LSC
74643	T->C	intergenic	LSC		74586	G->A	intergenic	LSC		74245	g->c	intergenic	LSC		74581	C->T	intergenic	LSC		84497	a->g	intergenic	LSC		63496	A->G	cemA	LSC
74660	T->C	intergenic	LSC		74588	G->T	intergenic	LSC		74246	g->c	intergenic	LSC		74593	G->A	intergenic	LSC		84524	t->c	intergenic	LSC		63651	G->A	intergenic	LSC
74665	G->T	intergenic	LSC		74634	C->A	intergenic	LSC		74247	c->t	intergenic	LSC		74601	A->C	intergenic	LSC		84594	g->c	intergenic	LSC		63715	C->A	intergenic	LSC
74669	G->A	psbB	LSC		74640	C->T	intergenic	LSC		74417	a->g	intergenic	LSC		74605	C->T	intergenic	LSC		84690	t->g	intergenic	LSC		63999	G->T	petA	LSC
74672	G->C	psbB	LSC		74652	G->A	intergenic	LSC		74420	t->c	intergenic	LSC		74618	C->A	intergenic	LSC		84759	g->t	intergenic	LSC		64242	C->T	petA	LSC
74699	A->C	psbB	LSC		74660	A->C	intergenic	LSC		74437	g->c	intergenic	LSC		74623	C->A	intergenic	LSC		84787	g->t	intergenic	LSC		64362	A->G	petA	LSC
74736	A->G	psbB	LSC		74664	C->T	intergenic	LSC		74438	g->t	intergenic	LSC		74641	G->A	intergenic	LSC		84925	c->t	intergenic	LSC		64451	G->A	petA	LSC
74782	A->T	psbB	LSC		74677	C->A	psbB	LSC		74439	c->a	intergenic	LSC		74653	C->T	intergenic	LSC		84946	a->t	intergenic	LSC		64533	C->A	petA	LSC
74788	T->A	psbB	LSC		74682	C->A	psbB	LSC		74441	c->t	intergenic	LSC		74658	G->A	intergenic	LSC		84973	t->a	intergenic	LSC		64600	C->A	petA	LSC
74806	T->G	psbB	LSC		74700	G->A	psbB	LSC		74446	t->c	intergenic	LSC		74659	A->G	intergenic	LSC		84976	a->t	intergenic	LSC		64660	G->A	petA	LSC
74814	A->G	psbB	LSC		74730	C->T	psbB	LSC		74449	g->c	intergenic	LSC		74678	T->C	psbB	LSC		84999	t->g	intergenic	LSC		64668	C->T	petA	LSC
74846	C->A	psbB	LSC		74735	G->A	psbB	LSC		74451	a->c	intergenic	LSC		74695	T->C	psbB	LSC		85006	a->g	intergenic	LSC		64678	A->C	petA	LSC
75124	A->G	psbB	LSC		74736	A->G	psbB	LSC		74457	a->t	intergenic	LSC		74700	G->T	psbB	LSC		85257	t->g	rps3	LSC		64797	T->C	intergenic	LSC
75127	T->G	psbB	LSC		74755	T->C	psbB	LSC		74465	g->a	intergenic	LSC		74704	G->A	psbB	LSC		85278	g->c	rps3	LSC		65058	T->A	intergenic	LSC
75485	T->C	psbB	LSC		74772	T->C	psbB	LSC		74466	a->c	intergenic	LSC		74707	G->C	psbB	LSC		85542	a->g	rps3	LSC		65292	A->G	intergenic	LSC
75723	A->G	psbB	LSC		74777	G->T	psbB	LSC		74468	c->t	intergenic	LSC		74734	A->C	psbB	LSC		85664	c->t	rps3	LSC		65568	G->T	intergenic	LSC
75888	C->T	psbB	LSC		74781	G->A	psbB	LSC		74470	g->c	intergenic	LSC		74771	A->G	psbB	LSC		85674	c->a	rps3	LSC		65714	G->T	psbJ	LSC
76164	A->G	psbB	LSC		74784	G->C	psbB	LSC		74471	g->t	intergenic	LSC		74817	A->T	psbB	LSC		85742	t->g	rps3	LSC		65781	T->G	psbJ	LSC
76299	G->T	intergenic	LSC		74811	A->C	psbB	LSC		74474	c->t	intergenic	LSC		74823	T->A	psbB	LSC		85803	g->t	rps3	LSC		65852	A->C	intergenic	LSC
76332	G->A	intergenic	LSC		74848	A->G	psbB	LSC		74475	a->t	intergenic	LSC		74841	T->G	psbB	LSC		85804	a->t	rps3	LSC		65940	G->A	psbL	LSC
76734	A->G	psbN	LSC		74894	A->T	psbB	LSC		74477	a->g	intergenic	LSC		74849	A->G	psbB	LSC		85813	t->a	rps3	LSC		65941	T->A	psbL	LSC
76963	G->T	psbH	LSC		74900	T->A	psbB	LSC		74482	g->c	intergenic	LSC		74881	C->A	psbB	LSC		85814	a->g	rps3	LSC		65942	G->T	psbL	LSC
76995	G->T	psbH	LSC		74918	T->G	psbB	LSC		74498	c->a	intergenic	LSC		75164	A->G	psbB	LSC		85861	a->c	rps3	LSC		65944	G->T	psbL	LSC
77094	C->G	intergenic	LSC		74926	A->G	psbB	LSC		74500	g->c	intergenic	LSC		75167	T->G	psbB	LSC		85884	t->c	rps3	LSC		65945	G->T	psbL	LSC
77114	T->C	intergenic	LSC		74958	C->A	psbB	LSC		74501	a->t	intergenic	LSC		75525	T->C	psbB	LSC		86110	g->t	rpl22	LSC		65946	A->C	psbL	LSC
77240	T->C	intergenic	LSC		75236	A->G	psbB	LSC		74512	g->c	intergenic	LSC		75763	A->G	psbB	LSC		86111	t->g	rpl22	LSC		65947	A->C	psbL	LSC
77329	C->T	intergenic	LSC		75239	T->G	psbB	LSC		74524	c->g	intergenic	LSC		75928	C->T	psbB	LSC		86122	c->g	rpl22	LSC		65949	A->C	psbL	LSC
77410	G->A	intergenic	LSC		75597	T->C	psbB	LSC		74525	t->g	intergenic	LSC		76204	A->G	intergenic	LSC		86174	t->g	rpl22	LSC		65950	T->A	psbL	LSC
77803	T->C	intergenic	LSC		75835	A->G	psbB	LSC		74531	g->a	intergenic	LSC		76339	G->T	intergenic	LSC		86184	g->a	rpl22	LSC		65951	T->C	psbL	LSC
77821	G->A	intergenic	LSC		76000	C->T	psbB	LSC		74546	g->a	intergenic	LSC		76372	G->A	intergenic	LSC		86226	g->a	rpl22	LSC		66032	T->C	psbL	LSC
77946	C->G	petB	LSC		76276	A->G	intergenic	LSC		74548	g->t	intergenic	LSC		76774	A->G	psbH	LSC		86267	c->t	rpl22	LSC		66130	T->A	psbF	LSC
78309	G->T	petB	LSC		76411	G->T	psbT	LSC		74594	c->a	intergenic	LSC		77003	G->T	psbH	LSC		86301	t->c	rpl22	LSC		66187	T->G	psbE	LSC
78319	C->T	petB	LSC		76444	G->A	psbT	LSC		74600	c->t	intergenic	LSC		77035	G->T	intergenic	LSC		86395	c->a	rps19	LSC		66196	C->G	psbE	LSC
78383	A->C	petB	LSC		76846	A->G	psbH	LSC		74612	g->a	intergenic	LSC		77134	C->G	intergenic	LSC		86551	t->c	rps19	LSC		66229	C->A	psbE	LSC
78710	A->C	intergenic	LSC		77075	G->T	intergenic	LSC		74620	a->c	intergenic	LSC		77154	T->C	intergenic	LSC		86632	c->t	rps19	LSC		66287	T->C	psbE	LSC
78983	G->A	intergenic	LSC		77107	G->T	intergenic	LSC		74624	c->t	intergenic	LSC		77280	T->C	intergenic	LSC		86867	a->g	rpl2	LSC		66291	C->T	psbE	LSC
79484	A->G	petD	LSC		77206	C->G	intergenic	LSC		74637	c->a	intergenic	LSC		77369	C->T	intergenic	LSC		87040	g->t	rpl2	LSC		66312	G->A	psbE	LSC
79555	C->T	petD	LSC		77226	T->C	intergenic	LSC		74642	c->a	intergenic	LSC		77450	G->A	intergenic	LSC		87090	g->a	rpl2	LSC		66378	A->C	psbE	LSC
79566	G->A	petD	LSC		77352	T->C	intergenic	LSC		74660	g->a	intergenic	LSC		77843	T->C	intergenic	LSC		87273	c->t	rpl2	LSC		66438	T->C	intergenic	LSC
79862	A->T	petD	LSC		77441	C->T	intergenic	LSC		74672	c->t	psbB	LSC		77861	G->A	intergenic	LSC		87359	c->a	rpl2	LSC		66440	A->C	intergenic	LSC
79867	G->T	petD	LSC		77522	G->A	intergenic	LSC		74677	g->a	psbB	LSC		77986	C->G	petB	LSC		87605	g->a	rpl2	LSC		66509	G->T	intergenic	LSC
79948	C->T	petD	LSC		77915	T->C	petB	LSC		74678	a->g	psbB	LSC		78349	G->T	petB	LSC		87620	c->t	rpl2	LSC		67240	G->T	intergenic	LSC
80270	G->A	intergenic	LSC		77933	G->A	petB	LSC		74697	t->c	psbB	LSC		78359	C->T	petB	LSC		87701	c->t	rpl2	LSC		67365	A->C	intergenic	LSC
80432	G->A	intergenic	LSC		78058	C->G	petB	LSC		74714	t->c	psbB	LSC		78423	A->C	petB	LSC		88011	c->t	rpl2	LSC		67468	A->G	intergenic	LSC
80459	G->A	rpoA	LSC		78421	G->T	petB	LSC		74719	g->t	psbB	LSC		78750	A->C	intergenic	LSC		88012	t->c	rpl2	LSC		67510	C->A	intergenic	LSC
80540	A->G	rpoA	LSC		78431	C->T	petB	LSC		74723	g->a	psbB	LSC		79023	G->A	intergenic	LSC		88080	c->a	rpl2	LSC		67557	C->A	intergenic	LSC
80636	T->C	rpoA	LSC		78495	A->C	petB	LSC		74726	g->c	psbB	LSC		79524	A->G	petD	LSC		88235	c->t	intergenic	LSC		67568	C->A	intergenic	LSC
80666	A->C	rpoA	LSC		78822	A->C	intergenic	LSC		74753	a->c	psbB	LSC		79595	C->T	petD	LSC		88251	a->g	rpl23	LSC		67641	G->T	intergenic	LSC
80987	T->G	rpoA	LSC		79095	G->A	intergenic	LSC		74790	a->g	psbB	LSC		79606	G->A	petD	LSC		88351	t->a	rpl23	LSC		67671	G->A	intergenic	LSC
81107	T->G	rpoA	LSC		79596	A->G	petD	LSC		74836	a->t	psbB	LSC		79902	A->T	petD	LSC		88352	t->a	rpl23	LSC		67679	C->A	intergenic	LSC
81126	G->T	rpoA	LSC		79667	C->T	petD	LSC		74842	t->a	psbB	LSC		79907	G->T	petD	LSC		88749	c->t	psbA	IRa		67732	T->C	intergenic	LSC
81151	T->C	rpoA	LSC		79678	G->A	petD	LSC		74860	t->g	psbB	LSC		79988	C->T	petD	LSC		88760	c->t	psbA	IRa		67810	C->G	petL	LSC
81311	A->G	intergenic	LSC		79974	A->T	petD	LSC		74868	a->g	psbB	LSC		80310	G->A	intergenic	LSC		88789	c->a	psbA	IRa		67878	A->C	intergenic	LSC
81431	G->A	rps11	LSC		79979	G->T	petD	LSC		74900	c->a	psbB	LSC		80472	G->A	rpoA	LSC		88809	c->g	psbA	IRa		67987	A->G	intergenic	LSC
81667	G->T	rps11	LSC		80060	C->T	intergenic	LSC		75178	a->g	psbB	LSC		80499	G->A	rpoA	LSC		88992	g->a	intergenic	IRa		68146	G->C	intergenic	LSC
81711	C->T	rps11	LSC		80382	G->A	intergenic	LSC		75181	t->g	psbB	LSC		80580	A->G	rpoA	LSC		89201	t->g	intergenic	IRa		68206	T->G	intergenic	LSC
81811	T->C	intergenic	LSC		80544	G->A	rpoA	LSC		75539	t->c	psbB	LSC		80676	T->C	rpoA	LSC		89264	a->g	intergenic	IRa		68217	A->C	intergenic	LSC
81926	G->T	rpl36	LSC		80571	G->A	rpoA	LSC		75777	a->g	psbB	LSC		80706	A->C	rpoA	LSC		89276	a->t	intergenic	IRa		68238	T->G	intergenic	LSC
81937	C->T	rpl36	LSC		80652	A->G	rpoA	LSC		75942	c->t	psbB	LSC		81027	T->G	rpoA	LSC		89283	t->a	intergenic	IRa		68249	T->G	intergenic	LSC
82768	T->G	rps8	LSC		80748	T->C	rpoA	LSC		76218	a->g	intergenic	LSC		81147	T->G	rpoA	LSC		89284	g->a	intergenic	IRa		68269	C->T	trnW-CCA	LSC
82781	A->C	rps8	LSC		80778	A->C	rpoA	LSC		76353	g->t	intergenic	LSC		81166	G->T	rpoA	LSC		89285	c->t	intergenic	IRa		68316	G->A	trnW-CCA	LSC
82909	G->T	intergenic	LSC		81099	T->G	rpoA	LSC		76386	g->a	psbT	LSC		81191	T->C	rpoA	LSC		89293	t->c	intergenic	IRa		68529	C->T	trnP-UGG	LSC
82981	A->G	intergenic	LSC		81219	T->G	rpoA	LSC		76788	a->g	psbH	LSC		81351	A->G	rps11	LSC		89294	a->t	intergenic	IRa		68570	C->A	trnP-UGG	LSC
82999	A->T	intergenic	LSC		81238	G->T	rpoA	LSC		77017	g->t	intergenic	LSC		81471	G->A	rps11	LSC		89295	t->g	intergenic	IRa		68649	G->T	intergenic	LSC
83004	C->A	intergenic	LSC		81263	T->C	rpoA	LSC		77049	g->t	intergenic	LSC		81707	G->T	rps11	LSC		89783	c->g	intergenic	IRa		68831	G->A	intergenic	LSC
83007	C->T	intergenic	LSC		81423	A->G	rps11	LSC		77148	c->g	intergenic	LSC		81751	C->T	intergenic	LSC		89819	t->g	intergenic	IRa		68845	G->T	intergenic	LSC
83129	G->T	rpl14	LSC		81543	G->A	rps11	LSC		77168	t->c	intergenic	LSC		81851	T->C	intergenic	LSC		89910	a->c	trnI-CAU	IRa		69235	G->A	intergenic	LSC
83145	A->C	rpl14	LSC		81779	G->T	intergenic	LSC		77294	t->c	intergenic	LSC		81966	G->T	rpl36	LSC		89961	c->t	trnI-CAU	IRa		69259	C->T	intergenic	LSC
83383	C->T	rpl14	LSC		81823	C->T	intergenic	LSC		77383	c->t	intergenic	LSC		81977	C->T	rpl36	LSC		90135	g->t	intergenic	IRa		69468	G->T	intergenic	LSC
83500	C->G	intergenic	LSC		81923	T->C	rpl36	LSC		77464	g->a	intergenic	LSC		82808	T->G	rps8	LSC		90184	g->t	intergenic	IRa		69504	C->T	intergenic	LSC
83524	A->G	intergenic	LSC		82038	G->T	intergenic	LSC		77857	t->c	intergenic	LSC		82821	A->C	rps8	LSC		90744	t->a	intergenic	IRa		69804	A->G	intergenic	LSC
83548	C->A	intergenic	LSC		82049	C->T	intergenic	LSC		77875	g->a	petB	LSC		82949	G->T	intergenic	LSC		90803	t->g	intergenic	IRa		69810	T->G	intergenic	LSC
83622	A->G	rpl16	LSC		82880	T->G	rps8	LSC		78000	c->g	petB	LSC		83021	A->G	intergenic	LSC		90837	g->t	intergenic	IRa		69822	A->C	intergenic	LSC
83847	A->T	rpl16	LSC		82893	A->C	rps8	LSC		78363	g->t	petB	LSC		83039	A->C	intergenic	LSC		91056	g->t	intergenic	IRa		69841	A->G	intergenic	LSC
83851	T->A	rpl16	LSC		83021	G->T	intergenic	LSC		78373	c->t	petB	LSC		83044	C->A	intergenic	LSC		91095	g->a	intergenic	IRa		70011	C->A	rps18	LSC
83912	T->C	rpl16	LSC		83093	A->G	intergenic	LSC		78437	a->c	petB	LSC		83047	C->T	intergenic	LSC		91100	a->c	intergenic	IRa		70029	G->C	rps18	LSC
84013	A->T	rpl16	LSC		83111	A->C	rpl14	LSC		78764	a->c	intergenic	LSC		83169	G->T	rpl14	LSC		91304	g->t	intergenic	IRa		70072	G->A	rps18	LSC
84349	C->T	intergenic	LSC		83116	C->A	rpl14	LSC		79037	g->a	intergenic	LSC		83185	A->C	rpl14	LSC		91501	t->g	intergenic	IRa		70118	C->G	rps18	LSC
84480	G->T	intergenic	LSC		83119	C->T	rpl14	LSC		79538	a->g	petD	LSC		83423	C->T	rpl14	LSC		91502	c->t	intergenic	IRa		70119	A->C	rps18	LSC
84863	G->C	intergenic	LSC		83241	G->T	rpl14	LSC		79609	c->t	petD	LSC		83540	C->G	intergenic	LSC		91543	t->g	ycf2	IRa		70180	C->A	rps18	LSC
84959	T->G	intergenic	LSC		83257	A->C	rpl14	LSC		79620	g->a	petD	LSC		83564	A->G	intergenic	LSC		92531	a->c	ycf2	IRa		70213	T->G	rps18	LSC
85028	G->T	intergenic	LSC		83495	C->T	intergenic	LSC		79916	a->t	petD	LSC		83588	C->A	intergenic	LSC		92807	g->t	ycf2	IRa		70219	A->T	rps18	LSC
85097	G->A	intergenic	LSC		83612	C->G	intergenic	LSC		79921	g->t	petD	LSC		83662	A->G	rpl16	LSC		92938	c->a	ycf2	IRa		70283	C->A	rps18	LSC
85204	C->T	intergenic	LSC		83636	A->G	rpl16	LSC		80002	c->t	petD	LSC		83887	A->T	rpl16	LSC		93482	c->t	ycf2	IRa		70361	A->C	intergenic	LSC
85225	A->T	intergenic	LSC		83660	C->A	rpl16	LSC		80324	g->a	intergenic	LSC		83892	T->A	rpl16	LSC		93602	t->c	ycf2	IRa		70611	C->A	rpl20	LSC
85252	T->A	rps3	LSC		83728	G->A	rpl16	LSC		80486	g->a	rpoA	LSC		83953	T->C	rpl16	LSC		93893	g->t	ycf2	IRa		70641	C->T	rpl20	LSC
85255	A->T	rps3	LSC		83734	A->G	rpl16	LSC		80513	g->a	rpoA	LSC		84054	A->T	intergenic	LSC		94452	c->a	ycf2	IRa		70650	T->A	rpl20	LSC
85285	A->G	rps3	LSC		83959	A->T	rpl16	LSC		80594	a->g	rpoA	LSC		84390	C->T	intergenic	LSC		94518	c->g	ycf2	IRa		70653	G->T	rpl20	LSC
85433	A->C	rps3	LSC		83963	T->A	rpl16	LSC		80690	t->c	rpoA	LSC		84521	G->T	intergenic	LSC		94819	c->a	ycf2	IRa		70665	G->A	rpl20	LSC
85511	G->A	rps3	LSC		84024	T->C	rpl16	LSC		80720	a->c	rpoA	LSC		84761	C->A	intergenic	LSC		94833	g->c	ycf2	IRa		70680	A->C	rpl20	LSC
85536	T->G	rps3	LSC		84125	A->T	intergenic	LSC		81041	t->g	rpoA	LSC		84904	G->C	intergenic	LSC		94979	a->c	ycf2	IRa		70924	C->G	rpl20	LSC
85557	G->C	rps3	LSC		84461	C->T	intergenic	LSC		81161	t->g	rpoA	LSC		85000	T->G	intergenic	LSC		95030	t->g	ycf2	IRa		70942	C->G	rpl20	LSC
85600	T->G	rps3	LSC		84592	G->T	intergenic	LSC		81180	g->t	rpoA	LSC		85069	G->T	intergenic	LSC		95520	g->c	intergenic	IRa		71196	T->G	intergenic	LSC
85943	C->T	rpl22	LSC		84832	C->A	intergenic	LSC		81205	t->c	rpoA	LSC		85138	G->A	intergenic	LSC		95703	g->t	intergenic	IRa		71264	G->A	intergenic	LSC
85946	G->A	rpl22	LSC		84975	G->C	intergenic	LSC		81365	a->g	rps11	LSC		85245	C->T	rps3	LSC		95959	t->a	intergenic	IRa		71305	T->G	intergenic	LSC
85953	C->A	rpl22	LSC		85071	T->G	intergenic	LSC		81485	g->a	rps11	LSC		85251	C->T	rps3	LSC		96191	t->g	intergenic	IRa		71399	T->A	intergenic	LSC
86021	T->G	rpl22	LSC		85140	G->T	intergenic	LSC		81721	g->t	rps11	LSC		85266	A->T	rps3	LSC		96214	a->c	intergenic	IRa		71443	C->G	intergenic	LSC
86056	A->G	rpl22	LSC		85209	G->A	intergenic	LSC		81765	c->t	intergenic	LSC		85293	T->A	rps3	LSC		96223	g->c	intergenic	IRa		71450	C->A	intergenic	LSC
86073	C->T	rpl22	LSC		85316	C->T	rps3	LSC		81865	t->c	intergenic	LSC		85296	A->T	rps3	LSC		96328	c->a	intergenic	IRa		71560	G->A	intergenic	LSC
86084	G->T	rpl22	LSC		85337	A->T	rps3	LSC		81980	g->t	rpl36	LSC		85326	A->G	rps3	LSC		96418	g->a	ycf15	IRa		71574	T->A	intergenic	LSC
86091	T->G	rpl22	LSC		85364	T->A	rps3	LSC		81991	c->t	rpl36	LSC		85474	A->C	rps3	LSC		96461	g->a	ycf15	IRa		71614	T->A	intergenic	LSC
86105	G->A	rpl22	LSC		85367	A->T	rps3	LSC		82822	t->g	rps8	LSC		85552	G->A	rps3	LSC		96462	g->t	ycf15	IRa		71618	C->A	intergenic	LSC
86107	G->A	rpl22	LSC		85397	A->G	rps3	LSC		82835	a->c	rps8	LSC		85577	T->G	rps3	LSC		96567	t->g	ycf15	IRa		71643	T->G	intergenic	LSC
86162	T->C	rpl22	LSC		85545	A->C	rps3	LSC		82963	g->t	intergenic	LSC		85598	G->C	rps3	LSC		96599	c->a	intergenic	IRa		71645	C->T	intergenic	LSC
86177	T->G	rpl22	LSC		85623	G->A	rps3	LSC		83035	a->g	intergenic	LSC		85641	T->G	rps3	LSC		96645	t->c	intergenic	IRa		71674	T->G	intergenic	LSC
86293	C->G	rpl22	LSC		85648	T->G	rps3	LSC		83053	a->c	intergenic	LSC		85984	C->T	rpl22	LSC		96654	t->c	intergenic	IRa		71686	G->C	intergenic	LSC
86371	T->C	intergenic	LSC		85669	G->C	rps3	LSC		83058	c->a	intergenic	LSC		85994	C->A	rpl22	LSC		96685	c->t	intergenic	IRa		71694	C->T	intergenic	LSC
86388	G->T	rps19	LSC		85712	T->G	rps3	LSC		83061	c->t	intergenic	LSC		86062	T->G	rpl22	LSC		96720	a->c	intergenic	IRa		71697	C->T	intergenic	LSC
86389	T->G	rps19	LSC		86056	C->T	rpl22	LSC		83183	g->t	rpl14	LSC		86097	A->G	rpl22	LSC		97299	g->c	intergenic	IRa		71699	C->T	intergenic	LSC
86397	T->G	rps19	LSC		86066	C->A	rpl22	LSC		83199	a->c	rpl14	LSC		86133	T->G	rpl22	LSC		97301	a->c	intergenic	IRa		71703	T->G	intergenic	LSC
86400	C->G	rps19	LSC		86134	T->G	rpl22	LSC		83437	c->t	rpl14	LSC		86147	G->A	rpl22	LSC		97302	a->c	intergenic	IRa		71704	A->C	intergenic	LSC
86414	A->C	rps19	LSC		86169	A->G	rpl22	LSC		83554	c->g	intergenic	LSC		86149	G->A	rpl22	LSC		97303	t->c	intergenic	IRa		71709	T->C	intergenic	LSC
86545	C->T	rps19	LSC		86205	T->G	rpl22	LSC		83578	a->g	intergenic	LSC		86204	T->C	rpl22	LSC		97304	t->c	intergenic	IRa		71715	A->T	intergenic	LSC
86579	T->C	rps19	LSC		86219	G->A	rpl22	LSC		83602	c->a	intergenic	LSC		86219	T->G	rpl22	LSC		97306	a->c	intergenic	IRa		71721	C->T	intergenic	LSC
86594	G->A	rps19	LSC		86221	G->A	rpl22	LSC		83676	a->g	rpl16	LSC		86335	C->G	rpl22	LSC		97523	g->c	intergenic	IRa		71734	A->G	rps12	LSC
86673	C->A	intergenic	LSC		86276	T->C	rpl22	LSC		83901	a->t	rpl16	LSC		86413	T->C	rps19	LSC		97610	t->a	ndhB	IRa		71742	C->T	rps12	LSC
86700	C->T	intergenic	LSC		86291	T->G	rpl22	LSC		83905	t->a	rpl16	LSC		86430	G->T	rps19	LSC		97611	a->t	ndhB	IRa		71743	C->T	rps12	LSC
86789	A->C	rpl2	LSC		86407	C->G	rps19	LSC		83966	t->c	rpl16	LSC		86431	T->G	rps19	LSC		97613	c->a	ndhB	IRa		71745	C->A	rps12	LSC
86829	T->C	rpl2	LSC		86485	T->C	rps19	LSC		84067	a->t	intergenic	LSC		86439	T->G	rps19	LSC		97766	c->a	ndhB	IRa		71753	A->T	rps12	LSC
86910	C->T	rpl2	LSC		86502	G->T	rps19	LSC		84403	c->t	intergenic	LSC		86442	C->G	rps19	LSC		97848	c->t	ndhB	IRa		71792	A->T	rps12	LSC
87145	A->G	rpl2	LSC		86503	T->G	rps19	LSC		84534	g->t	intergenic	LSC		86456	A->C	rps19	LSC		98750	g->t	ndhB	IRa		71796	A->C	rps12	LSC
87316	T->C	rpl2	LSC		86511	T->G	rps19	LSC		84774	c->a	intergenic	LSC		86587	C->T	rps19	LSC		101305	c->t	rps12	IRa		71802	T->C	rps12	LSC
87318	G->T	rpl2	LSC		86514	C->G	rps19	LSC		84917	g->c	intergenic	LSC		86621	T->C	rps19	LSC		102354	a->c	intergenic	IRa		71817	C->A	rps12	LSC
87368	G->A	rpl2	LSC		86528	A->C	rps19	LSC		85013	t->g	intergenic	LSC		86636	G->A	rps19	LSC		102477	t->c	ycf15	IRa		71821	G->T	rps12	LSC
87949	C->A	rpl2	LSC		86659	C->T	rps19	LSC		85082	g->t	intergenic	LSC		86715	C->A	intergenic	LSC		102673	a->c	intergenic	IRa		71827	A->C	rps12	LSC
88072	G->A	rpl2	LSC		86693	T->C	intergenic	LSC		85151	g->a	intergenic	LSC		86742	C->T	rpl2	LSC		102690	c->a	intergenic	IRa		71841	T->C	rps12	LSC
88102	C->T	rpl2	LSC		86708	G->A	intergenic	LSC		85258	c->t	rps3	LSC		86831	A->C	rpl2	LSC		103057	a->c	intergenic	IRa		71851	G->C	rps12	LSC
88235	G->A	intergenic	LSC		86787	C->A	rpl2	LSC		85264	c->t	rps3	LSC		86871	T->C	rpl2	LSC		103076	g->t	intergenic	IRa		71854	T->A	rps12	LSC
88290	T->C	rpl23	LSC		86814	C->T	rpl2	LSC		85279	a->t	rps3	LSC		86952	C->T	rpl2	LSC		103129	g->c	intergenic	IRa		71859	G->C	intergenic	LSC
88358	C->A	rpl23	LSC		86903	A->C	rpl2	LSC		85306	t->a	rps3	LSC		87187	A->G	rpl2	LSC		103174	c->t	intergenic	IRa		71860	T->A	intergenic	LSC
88495	T->C	rpl23	LSC		86943	T->C	rpl2	LSC		85309	a->t	rps3	LSC		87358	T->C	rpl2	LSC		103512	g->t	intergenic	IRa		71862	C->T	intergenic	LSC
88511	G->A	rpl23	LSC		87024	C->T	rpl2	LSC		85339	a->g	rps3	LSC		87360	G->T	rpl2	LSC		103513	g->c	intergenic	IRa		71863	G->T	intergenic	LSC
88513	C->T	rpl23	LSC		87259	A->G	rpl2	LSC		85487	a->c	rps3	LSC		87410	G->A	rpl2	LSC		103653	g->t	rrn16S	IRa		71864	A->T	intergenic	LSC
88529	A->G	intergenic	LSC		87430	T->C	rpl2	LSC		85565	g->a	rps3	LSC		87991	C->A	rpl2	LSC		104110	t->g	rrn16S	IRa		71865	G->T	intergenic	LSC
89027	C->T	intergenic	IRa		87432	G->T	rpl2	LSC		85590	t->g	rps3	LSC		88144	C->T	rpl2	LSC		105268	a->g	intergenic	IRa		71866	T->C	intergenic	LSC
89067	C->A	intergenic	IRa		87482	G->A	rpl2	LSC		85611	g->c	rps3	LSC		88277	G->A	rpl23	LSC		105811	g->a	intergenic	IRa		71867	A->C	intergenic	LSC
89255	G->A	intergenic	IRa		88063	C->A	rpl2	LSC		85654	t->g	rps3	LSC		88332	T->C	rpl23	LSC		105833	t->g	intergenic	IRa		71868	A->G	intergenic	LSC
89267	A->G	intergenic	IRa		88216	C->T	rpl2	LSC		85997	c->t	rpl22	LSC		88400	C->A	rpl23	LSC		107598	a->c	rrn23S	IRa		71869	G->C	intergenic	LSC
89360	T->C	trnH-GUG	IRa		88349	G->A	rpl23	LSC		86007	c->a	rpl22	LSC		88537	T->C	intergenic	LSC		107723	c->t	rrn23S	IRa		71871	C->G	intergenic	LSC
89405	C->T	intergenic	IRa		88404	T->C	rpl23	LSC		86075	t->g	rpl22	LSC		88553	G->A	intergenic	LSC		109688	c->a	rrn23S	IRa		71887	G->A	intergenic	LSC
89420	A->G	intergenic	IRa		88472	C->A	rpl23	LSC		86110	a->g	rpl22	LSC		88555	C->T	intergenic	LSC		112037	a->c	intergenic	IRa		71893	T->C	intergenic	LSC
89470	C->A	intergenic	IRa		88609	T->C	psbA	LSC		86146	t->g	rpl22	LSC		88571	A->G	intergenic	LSC		112290	t->c	intergenic	IRa		71897	A->T	intergenic	LSC
89527	A->G	intergenic	IRa		88625	G->A	psbA	LSC		86160	g->a	rpl22	LSC		89069	C->T	intergenic	IRa		112314	g->a	intergenic	IRa		71899	G->A	intergenic	LSC
89539	A->T	intergenic	IRa		88627	C->T	psbA	LSC		86162	g->a	rpl22	LSC		89109	C->A	intergenic	IRa		112465	a->c	intergenic	IRa		71902	A->C	intergenic	LSC
89547	T->A	intergenic	IRa		88643	A->G	psbA	LSC		86217	t->c	rpl22	LSC		89297	G->A	intergenic	IRa		112466	a->t	intergenic	IRa		71904	T->A	intergenic	LSC
89548	G->A	intergenic	IRa		89141	C->T	intergenic	IRa		86232	t->g	rpl22	LSC		89309	A->G	intergenic	IRa		112467	a->t	intergenic	IRa		71906	T->C	intergenic	LSC
89549	C->T	intergenic	IRa		89181	C->A	intergenic	IRa		86348	c->g	intergenic	LSC		89402	T->C	intergenic	IRa		112468	g->t	intergenic	IRa		71912	T->C	intergenic	LSC
89557	T->C	intergenic	IRa		89322	G->T	trnH-GUG	IRa		86426	t->c	rps19	LSC		89447	C->T	intergenic	IRa		113376	g->c	ndhF	SSC		71914	C->G	intergenic	LSC
89558	A->T	intergenic	IRa		89369	G->A	trnH-GUG	IRa		86443	g->t	rps19	LSC		89462	A->G	intergenic	IRa		113669	g->a	ndhF	SSC		71920	T->C	intergenic	LSC
89559	T->G	intergenic	IRa		89381	A->G	trnH-GUG	IRa		86444	t->g	rps19	LSC		89512	C->A	intergenic	IRa		113791	g->t	ndhF	SSC		71921	G->T	intergenic	LSC
89561	T->A	intergenic	IRa		89474	T->C	intergenic	IRa		86452	t->g	rps19	LSC		89569	A->G	intergenic	IRa		113947	t->g	ndhF	SSC		71924	C->T	intergenic	LSC
90047	C->G	intergenic	IRa		89519	C->T	intergenic	IRa		86455	c->g	rps19	LSC		89581	A->T	intergenic	IRa		114070	t->c	ndhF	SSC		71926	A->C	intergenic	LSC
90174	A->C	intergenic	IRa		89534	A->G	intergenic	IRa		86469	a->c	rps19	LSC		89589	T->A	intergenic	IRa		114123	g->c	ndhF	SSC		71930	A->C	intergenic	LSC
91007	T->A	intergenic	IRa		89584	C->A	intergenic	IRa		86600	c->t	rps19	LSC		89590	G->A	intergenic	IRa		114138	a->t	ndhF	SSC		71935	C->T	intergenic	LSC
91041	C->G	intergenic	IRa		89641	A->G	intergenic	IRa		86634	t->c	rps19	LSC		89591	C->T	intergenic	IRa		114182	a->c	ndhF	SSC		71938	C->T	intergenic	LSC
91066	T->G	intergenic	IRa		89653	A->T	intergenic	IRa		86649	g->a	rps19	LSC		89599	T->C	intergenic	IRa		114202	a->g	ndhF	SSC		71944	C->G	intergenic	LSC
91100	G->T	intergenic	IRa		89661	T->A	intergenic	IRa		86728	c->a	rpl2	LSC		89600	A->T	intergenic	IRa		114439	c->t	ndhF	SSC		71947	G->T	intergenic	LSC
91319	G->T	intergenic	IRa		89662	G->A	intergenic	IRa		86755	c->t	rpl2	LSC		89601	T->G	intergenic	IRa		114465	g->c	ndhF	SSC		71961	G->A	intergenic	LSC
91567	G->T	ycf2	IRa		89663	C->T	intergenic	IRa		86844	a->c	rpl2	LSC		89603	T->A	intergenic	IRa		114512	c->g	ndhF	SSC		71965	C->T	intergenic	LSC
91765	C->T	ycf2	IRa		89671	T->C	intergenic	IRa		86884	t->c	rpl2	LSC		90089	C->G	intergenic	IRa		114559	t->c	ndhF	SSC		71989	C->T	intergenic	LSC
92052	C->A	ycf2	IRa		89672	A->T	intergenic	IRa		86965	c->t	rpl2	LSC		90216	A->C	intergenic	IRa		114574	c->t	ndhF	SSC		71994	C->T	intergenic	LSC
92222	C->A	ycf2	IRa		89673	T->G	intergenic	IRa		87200	a->g	rpl2	LSC		91011	T->C	intergenic	IRa		114592	a->g	ndhF	SSC		72006	T->C	intergenic	LSC
92409	T->G	ycf2	IRa		89675	T->A	intergenic	IRa		87371	t->c	rpl2	LSC		91049	T->A	intergenic	IRa		114637	c->g	ndhF	SSC		72023	T->G	intergenic	LSC
92794	A->C	ycf2	IRa		90161	C->G	intergenic	IRa		87373	g->t	rpl2	LSC		91083	C->G	intergenic	IRa		114899	c->g	ndhF	SSC		72124	C->T	intergenic	LSC
93200	C->A	ycf2	IRa		90288	A->C	intergenic	IRa		87423	g->a	rpl2	LSC		91108	T->G	intergenic	IRa		115030	c->a	ndhF	SSC		72125	C->A	intergenic	LSC
93201	C->A	ycf2	IRa		91121	T->A	intergenic	IRa		88004	c->a	rpl2	LSC		91142	G->T	intergenic	IRa		115480	a->g	intergenic	SSC		72126	T->A	intergenic	LSC
93865	T->C	ycf2	IRa		91155	C->G	intergenic	IRa		88157	c->t	rpl2	LSC		91361	G->T	intergenic	IRa		115579	c->a	intergenic	SSC		72127	T->A	intergenic	LSC
93958	C->A	ycf2	IRa		91180	T->G	intergenic	IRa		88290	g->a	rpl23	LSC		91609	G->T	ycf2	IRa		115843	t->c	intergenic	SSC		72128	T->A	intergenic	LSC
94015	C->T	ycf2	IRa		91214	G->T	intergenic	IRa		88345	t->c	rpl23	LSC		91807	C->T	ycf2	IRa		115923	t->g	intergenic	SSC		72130	A->G	intergenic	LSC
94040	C->G	ycf2	IRa		91433	G->T	intergenic	IRa		88413	c->a	rpl23	LSC		92094	C->A	ycf2	IRa		116010	a->g	intergenic	SSC		72278	T->C	intergenic	LSC
94156	G->T	ycf2	IRa		91681	G->T	ycf2	IRa		88550	t->c	intergenic	LSC		92264	C->A	ycf2	IRa		116020	g->t	intergenic	SSC		72342	A->G	intergenic	LSC
94715	C->A	ycf2	IRa		91879	C->T	ycf2	IRa		88566	g->a	intergenic	LSC		92451	T->G	ycf2	IRa		116025	t->a	intergenic	SSC		72444	G->T	intergenic	LSC
94721	G->A	ycf2	IRa		92166	C->A	ycf2	IRa		88568	c->t	intergenic	LSC		92836	A->C	ycf2	IRa		116084	a->t	intergenic	SSC		72448	C->A	intergenic	LSC
94731	G->C	ycf2	IRa		92336	C->A	ycf2	IRa		88584	a->g	intergenic	LSC		93242	C->A	ycf2	IRa		116091	g->t	intergenic	SSC		72456	G->C	intergenic	LSC
94781	C->G	ycf2	IRa		92523	T->G	ycf2	IRa		89082	c->t	intergenic	IRa		93243	C->A	ycf2	IRa		116174	g->t	intergenic	SSC		72475	T->A	intergenic	LSC
94878	C->T	ycf2	IRa		92908	A->C	ycf2	IRa		89122	c->a	intergenic	IRa		93907	T->C	ycf2	IRa		116242	g->a	rpl32	SSC		72689	T->G	intergenic	LSC
94905	T->G	ycf2	IRa		93314	C->A	ycf2	IRa		89310	g->a	intergenic	IRa		94057	C->T	ycf2	IRa		116244	c->a	rpl32	SSC		72894	C->T	intergenic	LSC
95068	T->C	ycf2	IRa		93315	C->A	ycf2	IRa		89322	a->g	trnH-GUG	IRa		94082	C->G	ycf2	IRa		116406	t->c	intergenic	SSC		72921	T->A	intergenic	LSC
95081	C->T	ycf2	IRa		93979	T->C	ycf2	IRa		89415	t->c	intergenic	IRa		94198	G->T	ycf2	IRa		116461	c->t	intergenic	SSC		72951	A->C	intergenic	LSC
95097	C->T	ycf2	IRa		94062	C->G	ycf2	IRa		89460	c->t	intergenic	IRa		94757	C->A	ycf2	IRa		116485	t->g	intergenic	SSC		72990	G->C	intergenic	LSC
95098	C->A	ycf2	IRa		94072	C->A	ycf2	IRa		89475	a->g	intergenic	IRa		94763	G->A	ycf2	IRa		116505	a->t	intergenic	SSC		73035	T->G	intergenic	LSC
95242	A->C	ycf2	IRa		94129	C->T	ycf2	IRa		89525	c->a	intergenic	IRa		94773	G->C	ycf2	IRa		116655	t->a	intergenic	SSC		73040	G->T	intergenic	LSC
95293	T->G	ycf2	IRa		94154	C->G	ycf2	IRa		89582	a->g	intergenic	IRa		94823	C->G	ycf2	IRa		116696	g->t	intergenic	SSC		73058	A->T	intergenic	LSC
95542	G->A	intergenic	IRa		94270	G->T	ycf2	IRa		89594	a->t	intergenic	IRa		94920	C->T	ycf2	IRa		116712	t->g	intergenic	SSC		73059	G->A	intergenic	LSC
95707	A->G	intergenic	IRa		94829	C->A	ycf2	IRa		89602	t->a	intergenic	IRa		94947	T->G	ycf2	IRa		116741	a->t	intergenic	SSC		73079	G->C	intergenic	LSC
95783	G->C	intergenic	IRa		94835	G->A	ycf2	IRa		89603	g->a	intergenic	IRa		95110	T->C	ycf2	IRa		116742	a->t	intergenic	SSC		73092	A->G	intergenic	LSC
95966	G->T	intergenic	IRa		94845	G->C	ycf2	IRa		89604	c->t	intergenic	IRa		95139	C->T	ycf2	IRa		116773	t->c	intergenic	SSC		73095	A->G	intergenic	LSC
95984	A->G	intergenic	IRa		94895	C->G	ycf2	IRa		89612	t->c	intergenic	IRa		95140	C->A	ycf2	IRa		116774	t->c	intergenic	SSC		73113	C->G	intergenic	LSC
96222	T->A	intergenic	IRa		94992	C->T	ycf2	IRa		89613	a->t	intergenic	IRa		95284	A->C	ycf2	IRa		116803	g->c	intergenic	SSC		73120	C->A	intergenic	LSC
96230	C->T	intergenic	IRa		95019	T->G	ycf2	IRa		89614	t->g	intergenic	IRa		95335	T->G	ycf2	IRa		116831	t->g	intergenic	SSC		73129	G->A	intergenic	LSC
96454	T->G	ycf15	IRa		95182	T->C	ycf2	IRa		89616	t->a	intergenic	IRa		95749	A->G	intergenic	IRa		116869	t->g	intergenic	SSC		73130	C->G	intergenic	LSC
96477	A->C	ycf15	IRa		95211	C->T	ycf2	IRa		90102	c->g	intergenic	IRa		95825	G->C	intergenic	IRa		117204	c->t	trnL-UAG	SSC		73146	G->T	intergenic	LSC
96486	G->C	ycf15	IRa		95212	C->A	ycf2	IRa		90229	a->c	intergenic	IRa		95859	C->T	intergenic	IRa		117224	g->t	trnL-UAG	SSC		73165	G->T	intergenic	LSC
96568	T->G	ycf15	IRa		95356	A->C	ycf2	IRa		91062	t->a	intergenic	IRa		96008	G->T	intergenic	IRa		117311	g->t	intergenic	SSC		73167	C->A	intergenic	LSC
96591	C->A	ycf15	IRa		95407	T->G	ycf2	IRa		91096	c->g	intergenic	IRa		96026	A->G	intergenic	IRa		117331	a->g	intergenic	SSC		73176	T->C	intergenic	LSC
96681	G->A	intergenic	IRa		95821	A->G	intergenic	IRa		91121	t->g	intergenic	IRa		96264	T->A	intergenic	IRa		117373	g->c	ccsA	SSC		73181	A->T	intergenic	LSC
96725	G->T	intergenic	IRa		95897	G->C	intergenic	IRa		91155	g->t	intergenic	IRa		96272	C->T	intergenic	IRa		117386	t->g	ccsA	SSC		73227	T->C	intergenic	LSC
96858	G->A	intergenic	IRa		95931	C->T	intergenic	IRa		91374	g->t	intergenic	IRa		96496	T->G	ycf15	IRa		117408	c->a	ccsA	SSC		73243	A->C	intergenic	LSC
96862	C->A	intergenic	IRa		96080	G->T	intergenic	IRa		91622	g->t	ycf2	IRa		96519	A->C	ycf15	IRa		117433	a->c	ccsA	SSC		73248	A->T	intergenic	LSC
96892	G->A	intergenic	IRa		96098	A->G	intergenic	IRa		91820	c->t	ycf2	IRa		96528	G->C	ycf15	IRa		117438	c->g	ccsA	SSC		73251	T->A	intergenic	LSC
96908	T->C	intergenic	IRa		96336	T->A	intergenic	IRa		92107	c->a	ycf2	IRa		96610	T->G	intergenic	IRa		117440	g->t	ccsA	SSC		73252	A->G	intergenic	LSC
96917	T->C	intergenic	IRa		96344	C->T	intergenic	IRa		92277	c->a	ycf2	IRa		96633	C->A	intergenic	IRa		117450	t->c	ccsA	SSC		73253	T->C	intergenic	LSC
96945	C->T	intergenic	IRa		96568	T->G	ycf15	IRa		92464	t->g	ycf2	IRa		96723	G->A	intergenic	IRa		117451	a->g	ccsA	SSC		73265	G->C	intergenic	LSC
96980	A->C	trnL-CAA	IRa		96591	A->C	ycf15	IRa		92849	a->c	ycf2	IRa		96767	G->T	intergenic	IRa		117459	g->t	ccsA	SSC		73269	A->G	intergenic	LSC
97023	C->T	trnL-CAA	IRa		96600	G->C	intergenic	IRa		93255	c->a	ycf2	IRa		96900	G->A	intergenic	IRa		117464	a->c	ccsA	SSC		73280	G->C	intergenic	LSC
97024	C->T	trnL-CAA	IRa		96682	T->G	intergenic	IRa		93256	c->a	ycf2	IRa		96904	C->A	intergenic	IRa		117562	a->g	ccsA	SSC		73295	A->G	intergenic	LSC
102913	A->C	intergenic	IRa		96705	C->A	intergenic	IRa		93920	t->c	ycf2	IRa		96934	G->A	intergenic	IRa		117573	a->g	ccsA	SSC		73305	A->C	intergenic	LSC
102930	C->A	intergenic	IRa		96795	G->A	intergenic	IRa		94070	c->t	ycf2	IRa		96950	T->C	intergenic	IRa		117598	g->t	ccsA	SSC		73308	T->C	intergenic	LSC
103297	A->C	trnV-GAC	IRa		96839	G->T	intergenic	IRa		94095	c->g	ycf2	IRa		96959	T->C	trnL-CAA	IRa		117637	a->c	ccsA	SSC		73325	G->C	intergenic	LSC
107825	A->C	rrn23S	IRa		96972	G->C	trnL-CAA	IRa		94211	g->t	ycf2	IRa		96987	C->T	trnL-CAA	IRa		117711	a->c	ccsA	SSC		73326	T->C	intergenic	LSC
108957	A->T	rrn23S	IRa		96976	C->A	trnL-CAA	IRa		94770	c->a	ycf2	IRa		97022	A->C	trnL-CAA	IRa		117724	t->g	ccsA	SSC		73363	T->G	intergenic	LSC
109908	C->A	rrn23S	IRa		97006	G->A	trnL-CAA	IRa		94776	g->a	ycf2	IRa		97065	C->T	intergenic	IRa		117770	c->t	ccsA	SSC		73379	G->A	intergenic	LSC
111831	A->T	intergenic	IRa		97022	T->C	trnL-CAA	IRa		94786	g->c	ycf2	IRa		97066	C->T	intergenic	IRa		117771	a->c	ccsA	SSC		73380	G->C	intergenic	LSC
112183	G->A	intergenic	IRa		97031	T->C	trnL-CAA	IRa		94836	c->g	ycf2	IRa		97894	T->A	ndhB	IRa		117804	t->g	ccsA	SSC		73401	T->G	intergenic	LSC
112472	C->T	intergenic	IRa		97059	C->T	intergenic	IRa		94933	c->t	ycf2	IRa		97895	G->T	ndhB	IRa		117813	t->g	ccsA	SSC		73406	T->C	intergenic	LSC
113601	G->C	ndhF	SSC		97094	A->C	intergenic	IRa		94960	t->g	ycf2	IRa		97896	A->C	ndhB	IRa		117819	t->g	ccsA	SSC		73414	A->C	intergenic	LSC
113676	C->T	ndhF	SSC		97137	C->T	intergenic	IRa		95123	t->c	ycf2	IRa		97897	T->A	ndhB	IRa		117859	c->g	ccsA	SSC		73415	T->C	intergenic	LSC
113933	C->A	ndhF	SSC		97138	C->T	intergenic	IRa		95152	c->t	ycf2	IRa		102955	A->C	intergenic	IRa		117879	a->c	ccsA	SSC		73437	G->T	intergenic	LSC
113934	G->A	ndhF	SSC		107938	A->C	rrn23S	IRa		95153	c->a	ycf2	IRa		102972	C->A	intergenic	IRa		117917	c->g	ccsA	SSC		73449	G->C	intergenic	LSC
113965	T->G	ndhF	SSC		109070	A->T	rrn23S	IRa		95297	a->c	ycf2	IRa		103339	A->C	intergenic	IRa		118071	t->g	ccsA	SSC		73451	A->G	intergenic	LSC
114056	G->T	ndhF	SSC		110021	C->A	rrn23S	IRa		95348	t->g	ycf2	IRa		107867	A->C	rrn23S	IRa		118085	c->t	ccsA	SSC		73465	T->C	intergenic	LSC
114187	C->T	ndhF	SSC		110449	T->A	rrn4.5S	IRa		95762	a->g	intergenic	IRa		108999	A->T	rrn23S	IRa		118123	c->t	ccsA	SSC		73512	C->G	intergenic	LSC
114220	A->G	ndhF	SSC		112296	G->A	intergenic	IRa		95838	g->c	intergenic	IRa		109950	C->A	rrn23S	IRa		118259	g->c	ccsA	SSC		73617	C->T	intergenic	LSC
114388	G->C	ndhF	SSC		112585	C->T	intergenic	IRa		95872	c->t	intergenic	IRa		112225	G->A	intergenic	IRa		118305	t->g	intergenic	SSC		73633	A->C	intergenic	LSC
114447	A->C	ndhF	SSC		113709	G->C	ndhF	SSC		96021	g->t	intergenic	IRa		112514	C->T	intergenic	IRa		118407	a->g	intergenic	SSC		73954	A->C	intergenic	LSC
114629	A->C	ndhF	SSC		114037	C->A	ndhF	SSC		96039	a->g	intergenic	IRa		113923	G->C	ndhF	SSC		118427	c->t	intergenic	SSC		73962	G->A	intergenic	LSC
114773	C->G	ndhF	SSC		114038	G->A	ndhF	SSC		96277	t->a	intergenic	IRa		114251	C->A	ndhF	SSC		118664	t->g	ndhD	SSC		74050	A->G	intergenic	LSC
114836	T->C	ndhF	SSC		114069	T->G	ndhF	SSC		96285	c->t	intergenic	IRa		114252	G->A	ndhF	SSC		118700	a->c	ndhD	SSC		74055	G->A	intergenic	LSC
114857	A->G	ndhF	SSC		114160	G->T	ndhF	SSC		96509	t->g	ycf15	IRa		114283	T->G	ndhF	SSC		118842	g->a	ndhD	SSC		74072	T->G	intergenic	LSC
114902	C->G	ndhF	SSC		114291	C->T	ndhF	SSC		96532	a->c	ycf15	IRa		114374	G->T	ndhF	SSC		118866	g->a	ndhD	SSC		74145	T->C	intergenic	LSC
115164	C->G	ndhF	SSC		114324	A->G	ndhF	SSC		96541	g->c	ycf15	IRa		114505	C->T	ndhF	SSC		118928	c->g	ndhD	SSC		74255	T->G	intergenic	LSC
115295	C->A	intergenic	SSC		114419	C->A	ndhF	SSC		96623	t->g	intergenic	IRa		114538	A->G	ndhF	SSC		119181	c->t	ndhD	SSC		74362	G->C	intergenic	LSC
115328	G->A	intergenic	SSC		114492	G->C	ndhF	SSC		96646	c->a	intergenic	IRa		114706	G->C	ndhF	SSC		119198	t->a	ndhD	SSC		74371	G->A	intergenic	LSC
115565	G->A	intergenic	SSC		114551	A->C	ndhF	SSC		96736	g->a	intergenic	IRa		114765	A->C	ndhF	SSC		119223	a->t	ndhD	SSC		74380	C->G	intergenic	LSC
115631	A->C	intergenic	SSC		114733	A->C	ndhF	SSC		96780	g->t	intergenic	IRa		114947	A->C	ndhF	SSC		119224	a->t	ndhD	SSC		74382	A->C	intergenic	LSC
115658	T->C	intergenic	SSC		114877	C->G	ndhF	SSC		96913	g->a	intergenic	IRa		115091	C->G	ndhF	SSC		119329	a->g	ndhD	SSC		74383	G->C	intergenic	LSC
115745	A->G	intergenic	SSC		114940	T->C	ndhF	SSC		96917	c->a	intergenic	IRa		115154	T->C	ndhF	SSC		119522	a->c	ndhD	SSC		74385	T->G	intergenic	LSC
115844	C->A	intergenic	SSC		114961	A->G	ndhF	SSC		96947	g->a	intergenic	IRa		115175	A->G	ndhF	SSC		119554	g->t	ndhD	SSC		74392	G->C	intergenic	LSC
116012	G->A	intergenic	SSC		115006	C->G	ndhF	SSC		96963	t->c	trnL-CAA	IRa		115220	C->G	ndhF	SSC		119609	g->t	ndhD	SSC		74395	T->G	intergenic	LSC
116108	T->C	intergenic	SSC		115268	C->G	intergenic	SSC		96972	t->c	trnL-CAA	IRa		115482	C->G	intergenic	SSC		119780	c->a	ndhD	SSC		74400	G->T	intergenic	LSC
116177	C->T	intergenic	SSC		115399	C->A	intergenic	SSC		97000	c->t	trnL-CAA	IRa		115613	C->A	intergenic	SSC		119876	a->c	ndhD	SSC		74404	A->G	intergenic	LSC
116188	T->G	intergenic	SSC		115432	G->A	intergenic	SSC		97035	a->c	trnL-CAA	IRa		115646	G->A	intergenic	SSC		120515	g->a	intergenic	SSC		74435	A->T	intergenic	LSC
116278	T->A	rpl32	SSC		115669	G->A	intergenic	SSC		97078	c->t	intergenic	IRa		115883	G->A	intergenic	SSC		120604	t->g	intergenic	SSC		74452	G->A	intergenic	LSC
116280	A->G	rpl32	SSC		115735	A->C	intergenic	SSC		97079	c->t	intergenic	IRa		115949	A->C	intergenic	SSC		120863	c->a	ndhE	SSC		74455	C->T	intergenic	LSC
116285	G->A	rpl32	SSC		115762	T->C	intergenic	SSC		97907	t->a	ndhB	IRa		115976	T->C	intergenic	SSC		121280	t->c	ndhG	SSC		74497	G->A	intergenic	LSC
116291	T->A	rpl32	SSC		115849	A->G	intergenic	SSC		97908	g->t	ndhB	IRa		116063	A->G	intergenic	SSC		121313	g->c	ndhG	SSC		74506	G->T	intergenic	LSC
116292	T->A	rpl32	SSC		115948	C->A	intergenic	SSC		97909	a->c	ndhB	IRa		116162	C->A	intergenic	SSC		121365	g->a	ndhG	SSC		74515	A->C	intergenic	LSC
116350	A->T	rpl32	SSC		116116	G->A	intergenic	SSC		97910	t->a	ndhB	IRa		116330	G->A	rpl32	SSC		121373	t->c	ndhG	SSC		74523	T->C	intergenic	LSC
116357	G->T	rpl32	SSC		116212	T->C	rpl32	SSC		102968	a->c	intergenic	IRa		116426	T->C	intergenic	SSC		121739	c->g	intergenic	SSC		74544	T->G	intergenic	LSC
116432	C->A	intergenic	SSC		116281	C->T	rpl32	SSC		102985	c->a	intergenic	IRa		116495	C->T	intergenic	SSC		121755	c->a	intergenic	SSC		74545	C->G	intergenic	LSC
116440	G->T	intergenic	SSC		116292	T->G	rpl32	SSC		103352	a->c	intergenic	IRa		116506	T->G	intergenic	SSC		121759	c->a	intergenic	SSC		74547	C->A	intergenic	LSC
116476	A->C	intergenic	SSC		116382	T->A	intergenic	SSC		107880	a->c	rrn23S	IRa		116596	T->A	intergenic	SSC		121776	c->a	intergenic	SSC		74548	T->C	intergenic	LSC
116495	A->T	intergenic	SSC		116384	A->G	intergenic	SSC		109012	a->t	rrn23S	IRa		116598	A->G	intergenic	SSC		121784	c->t	intergenic	SSC		74550	T->G	intergenic	LSC
116510	C->A	intergenic	SSC		116389	G->A	intergenic	SSC		109963	c->a	rrn23S	IRa		116603	G->A	intergenic	SSC		121808	g->t	intergenic	SSC		74551	C->G	intergenic	LSC
116514	T->C	intergenic	SSC		116395	T->A	intergenic	SSC		112238	g->a	intergenic	IRa		116609	T->A	intergenic	SSC		121819	a->g	intergenic	SSC		74556	G->T	intergenic	LSC
116672	T->C	intergenic	SSC		116396	T->A	intergenic	SSC		112527	c->t	intergenic	IRa		116610	T->A	intergenic	SSC		121827	t->g	intergenic	SSC		74560	T->C	intergenic	LSC
116947	A->G	intergenic	SSC		116454	A->T	intergenic	SSC		113651	g->c	ndhF	SSC		116668	A->T	intergenic	SSC		121932	g->t	intergenic	SSC		74575	A->G	intergenic	LSC
116959	G->T	intergenic	SSC		116461	G->T	intergenic	SSC		113939	a->c	ndhF	SSC		116675	G->T	intergenic	SSC		122080	t->c	ndhI	SSC		74582	T->A	intergenic	LSC
117016	T->C	intergenic	SSC		116536	C->A	intergenic	SSC		113940	t->a	ndhF	SSC		116750	C->A	intergenic	SSC		122233	g->a	ndhI	SSC		74585	T->C	intergenic	LSC
117027	T->C	intergenic	SSC		116544	G->T	intergenic	SSC		113941	t->a	ndhF	SSC		116758	G->T	intergenic	SSC		122555	a->g	ndhI	SSC		74586	T->C	intergenic	LSC
117029	C->T	intergenic	SSC		116580	A->C	intergenic	SSC		113943	c->t	ndhF	SSC		116794	A->C	intergenic	SSC		122608	g->t	intergenic	SSC		74590	A->T	intergenic	LSC
117032	T->G	intergenic	SSC		116599	A->T	intergenic	SSC		113944	g->a	ndhF	SSC		116813	A->T	intergenic	SSC		122821	a->c	ndhA	SSC		74591	T->C	intergenic	LSC
117033	T->C	intergenic	SSC		116614	C->A	intergenic	SSC		113947	a->t	ndhF	SSC		116828	C->A	intergenic	SSC		122885	a->c	ndhA	SSC		74592	T->G	intergenic	LSC
117034	C->T	intergenic	SSC		116618	T->C	intergenic	SSC		114102	g->t	ndhF	SSC		116832	T->C	intergenic	SSC		123191	t->c	ndhA	SSC		74594	T->A	intergenic	LSC
117095	T->G	intergenic	SSC		116776	T->C	intergenic	SSC		114233	c->t	ndhF	SSC		116990	T->C	intergenic	SSC		123332	g->t	ndhA	SSC		74607	G->A	intergenic	LSC
117151	C->A	intergenic	SSC		117051	A->G	intergenic	SSC		114266	a->g	ndhF	SSC		117265	A->G	intergenic	SSC		123458	t->g	ndhA	SSC		74608	A->T	intergenic	LSC
117234	C->A	trnL-UAG	SSC		117063	G->T	intergenic	SSC		114434	g->c	ndhF	SSC		117277	G->T	intergenic	SSC		123519	c->a	ndhA	SSC		74609	T->G	intergenic	LSC
117487	G->T	ccsA	SSC		117120	T->C	intergenic	SSC		114493	a->c	ndhF	SSC		117334	T->C	ccsA	SSC		123532	a->g	ndhA	SSC		74615	G->C	intergenic	LSC
117574	G->T	ccsA	SSC		117126	T->C	intergenic	SSC		114675	a->c	ndhF	SSC		117345	T->C	ccsA	SSC		123570	g->t	ndhA	SSC		74619	A->G	intergenic	LSC
117636	G->C	ccsA	SSC		117127	A->C	intergenic	SSC		114819	c->g	ndhF	SSC		117347	C->T	ccsA	SSC		123613	c->t	ndhA	SSC		74630	T->C	intergenic	LSC
117701	C->G	ccsA	SSC		117129	A->T	intergenic	SSC		114882	t->c	ndhF	SSC		117351	T->C	ccsA	SSC		123646	a->c	ndhA	SSC		74635	T->A	intergenic	LSC
117703	G->T	ccsA	SSC		117130	T->A	intergenic	SSC		114903	a->g	ndhF	SSC		117352	C->T	ccsA	SSC		123720	g->a	ndhA	SSC		74637	G->A	intergenic	LSC
117716	T->G	ccsA	SSC		117132	C->T	intergenic	SSC		114948	c->g	ndhF	SSC		117413	T->G	ccsA	SSC		124218	g->a	ndhA	SSC		74640	G->C	intergenic	LSC
117717	G->A	ccsA	SSC		117199	T->G	trnL-UAG	SSC		115210	c->g	ndhF	SSC		117469	C->A	ccsA	SSC		124230	t->a	ndhA	SSC		74641	A->G	intergenic	LSC
117735	T->G	ccsA	SSC		117255	C->A	intergenic	SSC		115341	c->a	intergenic	SSC		117552	C->A	ccsA	SSC		124274	c->a	ndhA	SSC		74643	A->T	intergenic	LSC
117817	A->G	ccsA	SSC		117338	C->A	ccsA	SSC		115374	g->a	intergenic	SSC		117805	G->T	ccsA	SSC		124333	a->c	ndhA	SSC		74644	A->T	intergenic	LSC
117853	G->T	ccsA	SSC		117591	G->T	ccsA	SSC		115611	g->a	intergenic	SSC		117892	G->T	ccsA	SSC		124338	a->c	ndhA	SSC		74662	A->G	intergenic	LSC
117892	A->C	ccsA	SSC		117678	G->T	ccsA	SSC		115677	a->c	intergenic	SSC		117954	G->C	ccsA	SSC		124444	t->a	ndhA	SSC		74664	A->C	intergenic	LSC
117914	T->C	ccsA	SSC		117740	G->C	ccsA	SSC		115704	t->c	intergenic	SSC		118019	C->G	ccsA	SSC		124757	t->c	ndhA	SSC		74671	A->C	psbB	LSC
117939	A->G	ccsA	SSC		117805	C->G	ccsA	SSC		115791	a->g	intergenic	SSC		118021	G->T	ccsA	SSC		124924	c->t	ndhH	SSC		74673	T->C	psbB	LSC
118036	G->C	ccsA	SSC		117807	G->T	ccsA	SSC		115890	c->a	intergenic	SSC		118034	T->G	ccsA	SSC		124972	t->c	ndhH	SSC		74674	A->T	psbB	LSC
118059	T->G	ccsA	SSC		117820	T->G	ccsA	SSC		116058	g->a	intergenic	SSC		118035	G->A	ccsA	SSC		125039	c->a	ndhH	SSC		74675	T->A	psbB	LSC
118068	T->G	ccsA	SSC		117821	G->A	ccsA	SSC		116154	t->c	intergenic	SSC		118053	T->G	ccsA	SSC		125066	g->a	ndhH	SSC		74676	G->T	psbB	LSC
118096	G->A	ccsA	SSC		117839	T->G	ccsA	SSC		116223	c->t	rpl32	SSC		118135	A->G	ccsA	SSC		125185	g->t	ndhH	SSC		74678	G->T	psbB	LSC
118114	C->G	ccsA	SSC		117921	A->G	ccsA	SSC		116234	t->g	rpl32	SSC		118171	G->T	ccsA	SSC		125212	t->g	ndhH	SSC		74679	G->C	psbB	LSC
118323	A->C	intergenic	SSC		117957	G->T	ccsA	SSC		116324	t->a	rpl32	SSC		118210	A->C	ccsA	SSC		125635	t->g	ndhH	SSC		74683	A->T	psbB	LSC
118514	G->C	ndhD	SSC		117996	A->C	ccsA	SSC		116326	a->g	rpl32	SSC		118257	A->G	ccsA	SSC		125681	a->g	ndhH	SSC		74685	G->T	psbB	LSC
118656	C->G	ndhD	SSC		118043	A->G	ccsA	SSC		116331	g->a	rpl32	SSC		118354	G->C	intergenic	SSC		125956	a->g	ndhH	SSC		74686	A->G	psbB	LSC
118672	G->C	ndhD	SSC		118140	G->C	ccsA	SSC		116337	t->a	rpl32	SSC		118377	T->G	intergenic	SSC		126562	g->c	intergenic	SSC		74694	A->C	psbB	LSC
118800	C->T	ndhD	SSC		118163	T->G	ccsA	SSC		116338	t->a	rpl32	SSC		118386	T->G	intergenic	SSC		126758	t->g	intergenic	SSC		74701	A->C	psbB	LSC
118919	T->G	ndhD	SSC		118172	T->G	ccsA	SSC		116396	a->t	intergenic	SSC		118414	G->A	intergenic	SSC		126846	t->g	ycf1	SSC		74703	T->C	psbB	LSC
119380	C->T	ndhD	SSC		118200	G->A	ccsA	SSC		116403	g->t	intergenic	SSC		118432	C->G	intergenic	SSC		126913	c->g	ycf1	SSC		74704	A->T	psbB	LSC
119436	C->T	ndhD	SSC		118218	C->G	ccsA	SSC		116478	c->a	intergenic	SSC		118641	A->C	ndhD	SSC		126941	g->t	ycf1	SSC		74705	T->G	psbB	LSC
119445	T->C	ndhD	SSC		118427	A->C	intergenic	SSC		116486	g->t	intergenic	SSC		118832	G->C	ndhD	SSC		126956	t->c	ycf1	SSC		74706	A->T	psbB	LSC
119453	T->A	ndhD	SSC		118618	G->C	ndhD	SSC		116522	a->c	intergenic	SSC		118974	C->G	ndhD	SSC		127052	t->g	ycf1	SSC		74708	G->T	psbB	LSC
119478	A->T	ndhD	SSC		118760	C->G	ndhD	SSC		116541	a->t	intergenic	SSC		118990	G->C	ndhD	SSC		127125	g->t	ycf1	SSC		74709	G->C	psbB	LSC
119479	A->T	ndhD	SSC		118776	G->C	ndhD	SSC		116556	c->a	intergenic	SSC		119118	C->T	ndhD	SSC		127158	t->g	ycf1	SSC		74713	A->T	psbB	LSC
119534	C->T	ndhD	SSC		118904	C->T	ndhD	SSC		116560	t->c	intergenic	SSC		119237	T->G	ndhD	SSC		127389	c->t	ycf1	SSC		74714	T->A	psbB	LSC
119542	A->C	ndhD	SSC		119023	T->G	ndhD	SSC		116718	t->c	intergenic	SSC		119698	C->T	ndhD	SSC		127402	g->t	ycf1	SSC		74715	G->A	psbB	LSC
119584	A->G	ndhD	SSC		119484	C->T	ndhD	SSC		116993	a->g	intergenic	SSC		119754	C->T	ndhD	SSC		127433	g->a	ycf1	SSC		74717	T->G	psbB	LSC
119809	G->T	ndhD	SSC		119540	C->T	ndhD	SSC		117005	g->t	intergenic	SSC		119763	T->C	ndhD	SSC		127436	g->a	ycf1	SSC		74720	G->A	psbB	LSC
120035	C->A	intergenic	SSC		119549	T->C	ndhD	SSC		117062	t->c	intergenic	SSC		119771	T->A	ndhD	SSC		127814	a->g	ycf1	SSC		74724	A->G	psbB	LSC
120770	G->A	ndhE	SSC		119557	T->A	ndhD	SSC		117073	t->c	intergenic	SSC		119796	A->T	ndhD	SSC		127819	c->a	ycf1	SSC		74725	C->G	psbB	LSC
120859	T->G	ndhE	SSC		119582	A->T	ndhD	SSC		117075	c->t	intergenic	SSC		119797	A->T	ndhD	SSC		127828	g->t	ycf1	SSC		74726	T->C	psbB	LSC
121118	C->A	intergenic	SSC		119583	A->T	ndhD	SSC		117079	t->c	intergenic	SSC		119852	C->T	ndhD	SSC		127853	g->t	ycf1	SSC		74727	T->C	psbB	LSC
121182	G->C	ndhG	SSC		119638	C->T	ndhD	SSC		117080	c->t	intergenic	SSC		119860	A->C	ndhD	SSC		127864	t->c	ycf1	SSC		74731	A->C	psbB	LSC
121275	A->G	ndhG	SSC		119646	A->C	ndhD	SSC		117141	t->g	intergenic	SSC		119902	A->G	ndhD	SSC		127875	t->g	ycf1	SSC		74733	T->C	psbB	LSC
121509	A->T	ndhG	SSC		119688	A->G	ndhD	SSC		117197	c->a	trnL-UAG	SSC		120127	G->T	intergenic	SSC		127902	t->c	ycf1	SSC		74742	G->T	psbB	LSC
121535	T->C	ndhG	SSC		119913	G->T	ndhD	SSC		117280	c->a	intergenic	SSC		120353	C->A	psaC	SSC		127904	t->c	ycf1	SSC		74744	T->G	psbB	LSC
121537	C->T	ndhG	SSC		120139	C->A	intergenic	SSC		117533	g->t	ccsA	SSC		121088	G->A	intergenic	SSC		127977	g->t	ycf1	SSC		74747	T->G	psbB	LSC
121628	T->C	ndhG	SSC		120874	G->A	ndhE	SSC		117620	g->t	ccsA	SSC		121177	T->G	ndhG	SSC		127998	g->t	ycf1	SSC		74750	G->A	psbB	LSC
121757	C->G	intergenic	SSC		120963	T->G	intergenic	SSC		117682	g->c	ccsA	SSC		121436	C->A	ndhG	SSC		128055	a->t	ycf1	SSC		74751	G->T	psbB	LSC
122014	C->A	intergenic	SSC		121222	C->A	ndhG	SSC		117747	c->g	ccsA	SSC		121500	G->C	ndhG	SSC		128076	g->t	ycf1	SSC		74754	A->C	psbB	LSC
122063	G->T	intergenic	SSC		121286	G->C	ndhG	SSC		117749	g->t	ccsA	SSC		121593	A->G	ndhG	SSC		128090	c->t	ycf1	SSC		74757	T->C	psbB	LSC
122074	A->G	ndhI	SSC		121379	A->G	ndhG	SSC		117762	t->g	ccsA	SSC		121827	A->T	intergenic	SSC		128096	c->g	ycf1	SSC		74762	T->G	psbB	LSC
122082	T->G	ndhI	SSC		121613	A->T	ndhG	SSC		117763	g->a	ccsA	SSC		121853	T->C	intergenic	SSC		128259	a->c	ycf1	SSC		74764	T->C	psbB	LSC
122335	T->C	ndhI	SSC		121639	T->C	ndhG	SSC		117781	t->g	ccsA	SSC		121855	C->T	intergenic	SSC		128396	t->c	ycf1	SSC		74766	G->A	psbB	LSC
122475	G->T	ndhI	SSC		121641	C->T	ndhG	SSC		117863	a->g	ccsA	SSC		121946	T->C	intergenic	SSC		128473	t->a	ycf1	SSC		74792	G->T	psbB	LSC
122488	G->A	ndhI	SSC		121732	T->C	intergenic	SSC		117899	g->t	ccsA	SSC		122075	C->G	ndhI	SSC		128479	t->c	ycf1	SSC		74793	A->C	psbB	LSC
122810	A->G	ndhA	SSC		121861	C->G	intergenic	SSC		117938	a->c	ccsA	SSC		122332	C->A	ndhI	SSC		128548	g->t	ycf1	SSC		74803	C->A	psbB	LSC
122863	G->T	ndhA	SSC		122118	C->A	ndhI	SSC		117985	a->g	ccsA	SSC		122381	G->T	ndhI	SSC		128671	t->g	ycf1	SSC		74807	G->T	psbB	LSC
122914	A->C	ndhA	SSC		122167	G->T	ndhI	SSC		118082	g->c	ccsA	SSC		122392	A->G	ndhI	SSC		128707	t->c	ycf1	SSC		74808	G->T	psbB	LSC
122916	G->T	ndhA	SSC		122178	A->G	ndhI	SSC		118105	t->g	ccsA	SSC		122400	T->G	ndhI	SSC		128764	a->t	ycf1	SSC		74811	C->T	psbB	LSC
122933	T->G	ndhA	SSC		122186	T->G	ndhI	SSC		118114	t->g	ccsA	SSC		122653	T->C	intergenic	SSC		128780	a->c	ycf1	SSC		74812	T->C	psbB	LSC
122957	G->A	ndhA	SSC		122439	T->C	ndhI	SSC		118142	g->a	ccsA	SSC		122793	G->T	ndhA	SSC		128805	a->g	ycf1	SSC		74813	G->T	psbB	LSC
122997	A->C	ndhA	SSC		122579	G->T	intergenic	SSC		118160	c->g	ccsA	SSC		122806	G->A	ndhA	SSC		128870	t->g	ycf1	SSC		74814	G->C	psbB	LSC
123076	A->C	ndhA	SSC		122592	G->A	intergenic	SSC		118369	a->c	intergenic	SSC		123128	A->G	ndhA	SSC		128965	g->a	ycf1	SSC		74820	A->G	psbB	LSC
123081	C->T	ndhA	SSC		122914	A->G	ndhA	SSC		118560	g->c	ndhD	SSC		123181	G->T	ndhA	SSC		129034	g->t	ycf1	SSC		74842	T->A	psbB	LSC
123587	G->T	ndhA	SSC		122967	G->T	ndhA	SSC		118702	c->g	ndhD	SSC		123232	A->C	ndhA	SSC		129098	c->t	ycf1	SSC		74847	C->T	psbB	LSC
123713	T->G	ndhA	SSC		123018	A->C	ndhA	SSC		118718	g->c	ndhD	SSC		123234	G->T	ndhA	SSC		129103	c->a	ycf1	SSC		74848	T->G	psbB	LSC
123825	G->T	ndhA	SSC		123020	G->T	ndhA	SSC		118846	c->t	ndhD	SSC		123251	T->G	ndhA	SSC		129115	c->a	ycf1	SSC		74850	G->C	psbB	LSC
123943	C->T	ndhA	SSC		123037	T->G	ndhA	SSC		118965	t->g	ndhD	SSC		123275	G->A	ndhA	SSC		129122	c->g	ycf1	SSC		74854	A->G	psbB	LSC
124413	C->A	ndhA	SSC		123061	G->A	ndhA	SSC		119426	c->t	ndhD	SSC		123315	A->C	ndhA	SSC		129138	a->g	ycf1	SSC		74855	G->T	psbB	LSC
124433	C->T	ndhA	SSC		123101	A->C	ndhA	SSC		119482	c->t	ndhD	SSC		123394	A->C	ndhA	SSC		129142	g->a	ycf1	SSC		74856	A->T	psbB	LSC
124441	A->G	ndhA	SSC		123180	A->C	ndhA	SSC		119491	t->c	ndhD	SSC		123399	C->T	ndhA	SSC		129271	g->t	ycf1	SSC		74858	G->T	psbB	LSC
124473	G->A	ndhA	SSC		123185	C->T	ndhA	SSC		119499	t->a	ndhD	SSC		123905	G->T	ndhA	SSC		129416	t->g	ycf1	SSC		74859	G->T	psbB	LSC
124528	C->A	ndhA	SSC		123691	G->T	ndhA	SSC		119524	a->t	ndhD	SSC		124031	T->G	ndhA	SSC		129477	g->a	ycf1	SSC		74869	T->A	psbB	LSC
124716	C->T	ndhA	SSC		123817	T->G	ndhA	SSC		119525	a->t	ndhD	SSC		124143	G->T	ndhA	SSC		129621	c->a	ycf1	SSC		74874	C->T	psbB	LSC
124718	A->C	ndhA	SSC		123929	G->T	ndhA	SSC		119580	c->t	ndhD	SSC		124261	C->T	ndhA	SSC		129825	c->a	ycf1	SSC		74876	G->A	psbB	LSC
124832	A->C	ndhA	SSC		124047	C->T	ndhA	SSC		119588	a->c	ndhD	SSC		124731	C->A	ndhA	SSC		129831	c->g	ycf1	SSC		74896	G->A	psbB	LSC
125051	C->T	ndhH	SSC		124517	C->A	ndhA	SSC		119630	a->g	ndhD	SSC		124751	C->T	ndhA	SSC		129853	c->t	ycf1	SSC		74897	C->T	psbB	LSC
125203	C->T	ndhH	SSC		124537	C->T	ndhA	SSC		119855	g->t	ndhD	SSC		124759	A->G	ndhA	SSC		129863	t->g	ycf1	SSC		74906	G->T	psbB	LSC
125228	T->C	ndhH	SSC		124545	A->G	ndhA	SSC		120081	c->a	intergenic	SSC		124791	G->A	ndhA	SSC		129885	c->a	ycf1	SSC		74907	G->T	psbB	LSC
125295	C->A	ndhH	SSC		124577	G->A	ndhA	SSC		120816	g->a	ndhE	SSC		125034	C->T	ndhH	SSC		129888	t->g	ycf1	SSC		74910	C->T	psbB	LSC
125322	G->A	ndhH	SSC		124820	C->T	ndhA	SSC		120905	t->g	ndhE	SSC		125036	A->C	ndhH	SSC		129920	t->g	ycf1	SSC		74911	T->C	psbB	LSC
125651	A->G	ndhH	SSC		124822	A->C	ndhA	SSC		121164	c->a	ndhG	SSC		125150	A->C	ndhH	SSC		130104	c->a	ycf1	SSC		74912	C->T	psbB	LSC
125708	G->A	ndhH	SSC		124936	A->C	ndhH	SSC		121228	g->c	ndhG	SSC		125369	C->T	ndhH	SSC		130114	a->g	ycf1	SSC		74913	T->C	psbB	LSC
125937	A->G	ndhH	SSC		125155	C->T	ndhH	SSC		121321	a->g	ndhG	SSC		125521	C->T	ndhH	SSC		130120	t->g	ycf1	SSC		74921	G->T	psbB	LSC
126072	C->A	intergenic	SSC		125307	C->T	ndhH	SSC		121555	a->t	ndhG	SSC		125546	T->C	ndhH	SSC		130123	a->t	ycf1	SSC		74922	G->T	psbB	LSC
126624	A->G	intergenic	SSC		125332	T->C	ndhH	SSC		121581	t->c	ndhG	SSC		125613	C->A	ndhH	SSC		130165	t->g	ycf1	SSC		74933	G->T	psbB	LSC
126930	T->C	ycf1	SSC		125399	C->A	ndhH	SSC		121583	c->t	ndhG	SSC		125640	G->A	ndhH	SSC		130220	t->g	ycf1	SSC		74946	G->T	psbB	LSC
127014	T->G	ycf1	SSC		125426	G->A	ndhH	SSC		121674	t->c	ndhG	SSC		125969	A->G	ndhH	SSC		130266	a->c	ycf1	SSC		74948	G->A	psbB	LSC
127102	T->G	ycf1	SSC		125755	A->G	ndhH	SSC		121803	c->g	intergenic	SSC		126026	G->A	ndhH	SSC		130286	c->t	ycf1	SSC		74964	A->C	psbB	LSC
127136	A->C	ycf1	SSC		125812	G->A	ndhH	SSC		122060	c->a	intergenic	SSC		126255	A->G	rps15	SSC		130308	g->t	ycf1	SSC		74991	A->G	psbB	LSC
127196	T->G	ycf1	SSC		126041	A->G	intergenic	SSC		122109	g->t	ndhI	SSC		126390	C->A	rps15	SSC		130360	c->a	ycf1	SSC		74992	C->A	psbB	LSC
127197	G->T	ycf1	SSC		126176	C->A	rps15	SSC		122120	a->g	ndhI	SSC		126942	A->G	ycf1	SSC		130420	t->a	ycf1	SSC		74995	T->A	psbB	LSC
127269	G->A	ycf1	SSC		126728	A->G	intergenic	SSC		122128	t->g	ndhI	SSC		127248	T->C	ycf1	SSC		130422	a->g	ycf1	SSC		74996	G->A	psbB	LSC
127273	G->A	ycf1	SSC		127034	T->C	ycf1	SSC		122381	t->c	ndhI	SSC		127332	T->G	ycf1	SSC		130426	g->a	ycf1	SSC		74997	G->C	psbB	LSC
127381	G->T	ycf1	SSC		127118	T->G	ycf1	SSC		122521	g->t	ndhI	SSC		127420	T->G	ycf1	SSC		130432	c->t	ycf1	SSC		75000	T->C	psbB	LSC
127414	T->G	ycf1	SSC		127206	T->G	ycf1	SSC		122534	g->a	ndhI	SSC		127454	A->C	ycf1	SSC		130634	t->g	ycf1	SSC		75001	A->G	psbB	LSC
127541	G->T	ycf1	SSC		127240	A->C	ycf1	SSC		122856	a->g	ndhA	SSC		127514	T->G	ycf1	SSC		130735	a->g	ycf1	SSC		75003	A->T	psbB	LSC
127621	A->C	ycf1	SSC		127300	T->G	ycf1	SSC		122909	g->t	ndhA	SSC		127515	G->T	ycf1	SSC		130736	a->t	ycf1	SSC		75005	G->T	psbB	LSC
127658	G->T	ycf1	SSC		127301	G->T	ycf1	SSC		122960	a->c	ndhA	SSC		127587	G->A	ycf1	SSC		130748	g->c	ycf1	SSC		75007	T->C	psbB	LSC
127785	C->G	ycf1	SSC		127373	G->A	ycf1	SSC		122962	g->t	ndhA	SSC		127699	G->T	ycf1	SSC		130829	c->g	ycf1	SSC		75008	G->T	psbB	LSC
128003	G->A	ycf1	SSC		127485	G->T	ycf1	SSC		122979	t->g	ndhA	SSC		127732	T->G	ycf1	SSC		130878	c->g	ycf1	SSC		75009	G->C	psbB	LSC
128033	C->T	ycf1	SSC		127518	T->G	ycf1	SSC		123003	g->a	ndhA	SSC		127859	G->T	ycf1	SSC		130896	g->a	ycf1	SSC		75014	T->A	psbB	LSC
128041	C->A	ycf1	SSC		127645	G->T	ycf1	SSC		123043	a->c	ndhA	SSC		127939	A->C	ycf1	SSC		130906	c->t	ycf1	SSC		75017	G->T	psbB	LSC
128049	G->A	ycf1	SSC		127725	A->C	ycf1	SSC		123122	a->c	ndhA	SSC		127976	G->T	ycf1	SSC		130943	t->g	ycf1	SSC		75018	G->T	psbB	LSC
128070	A->G	ycf1	SSC		127762	G->T	ycf1	SSC		123127	c->t	ndhA	SSC		128103	C->G	ycf1	SSC		130970	c->a	ycf1	SSC		75023	G->T	psbB	LSC
128075	C->A	ycf1	SSC		127889	C->G	ycf1	SSC		123633	g->t	ndhA	SSC		128321	G->A	ycf1	SSC		131080	t->g	ycf1	SSC		75025	C->T	psbB	LSC
128084	G->T	ycf1	SSC		128107	G->A	ycf1	SSC		123759	t->g	ndhA	SSC		128351	C->T	ycf1	SSC		131227	t->g	ycf1	SSC		75037	T->G	psbB	LSC
128109	G->T	ycf1	SSC		128137	C->T	ycf1	SSC		123871	g->t	ndhA	SSC		128359	C->A	ycf1	SSC		131355	a->c	ycf1	SSC		75042	C->T	psbB	LSC
128120	T->C	ycf1	SSC		128145	C->A	ycf1	SSC		123989	c->t	ndhA	SSC		128367	G->A	ycf1	SSC		131435	t->g	ycf1	SSC		75043	T->A	psbB	LSC
128154	G->A	ycf1	SSC		128153	G->A	ycf1	SSC		124459	c->a	ndhA	SSC		128388	A->G	ycf1	SSC		131436	t->g	ycf1	SSC		75044	G->A	psbB	LSC
128160	T->C	ycf1	SSC		128174	A->G	ycf1	SSC		124479	c->t	ndhA	SSC		128393	C->A	ycf1	SSC		131518	t->c	ycf1	SSC		75045	G->C	psbB	LSC
128233	G->T	ycf1	SSC		128179	C->A	ycf1	SSC		124487	a->g	ndhA	SSC		128402	G->T	ycf1	SSC		131704	c->t	ycf1	SSC		75046	T->A	psbB	LSC
128254	G->T	ycf1	SSC		128188	G->T	ycf1	SSC		124519	g->a	ndhA	SSC		128427	G->T	ycf1	SSC		131706	t->g	ycf1	SSC		75050	G->T	psbB	LSC
128332	G->T	ycf1	SSC		128213	G->T	ycf1	SSC		124762	c->t	ndhA	SSC		128438	T->C	ycf1	SSC		131716	a->g	ycf1	SSC		75053	G->T	psbB	LSC
128346	C->T	ycf1	SSC		128224	T->C	ycf1	SSC		124764	a->c	ndhA	SSC		128472	G->A	ycf1	SSC		131895	t->g	ycf1	SSC		75063	G->A	psbB	LSC
128352	C->G	ycf1	SSC		128258	G->A	ycf1	SSC		124878	a->c	ndhH	SSC		128478	T->C	ycf1	SSC		131899	a->c	ycf1	SSC		75064	G->A	psbB	LSC
128494	A->G	ycf1	SSC		128264	T->C	ycf1	SSC		125097	c->t	ndhH	SSC		128551	G->T	ycf1	SSC		131900	g->c	ycf1	SSC		75065	A->T	psbB	LSC
128515	A->C	ycf1	SSC		128337	G->T	ycf1	SSC		125249	c->t	ndhH	SSC		128572	G->T	ycf1	SSC		131944	t->c	ycf1	SSC		75066	G->T	psbB	LSC
128652	T->C	ycf1	SSC		128358	G->T	ycf1	SSC		125274	t->c	ndhH	SSC		128650	G->T	ycf1	SSC		131963	t->c	ycf1	SSC		75070	T->A	psbB	LSC
128729	T->A	ycf1	SSC		128436	G->T	ycf1	SSC		125341	c->a	ndhH	SSC		128664	C->T	ycf1	SSC		131964	g->t	ycf1	SSC		75074	C->T	psbB	LSC
128735	T->C	ycf1	SSC		128450	C->T	ycf1	SSC		125368	g->a	ndhH	SSC		128670	C->G	ycf1	SSC		132065	t->c	ycf1	SSC		75076	C->A	psbB	LSC
128796	A->C	ycf1	SSC		128456	C->G	ycf1	SSC		125697	a->g	ndhH	SSC		128812	A->G	ycf1	SSC		132110	g->t	ycf1	SSC		75078	G->T	psbB	LSC
128802	T->C	ycf1	SSC		128598	A->G	ycf1	SSC		125754	g->a	ndhH	SSC		128833	A->C	ycf1	SSC		132119	t->g	ycf1	SSC		75086	T->G	psbB	LSC
128804	G->T	ycf1	SSC		128619	A->C	ycf1	SSC		125983	a->g	ndhH	SSC		128970	T->C	ycf1	SSC		132162	t->c	ycf1	SSC		75088	G->A	psbB	LSC
128897	C->T	ycf1	SSC		128756	T->C	ycf1	SSC		126118	c->a	intergenic	SSC		129047	T->A	ycf1	SSC		132562	t->c	ycf1	SSC		75089	A->T	psbB	LSC
128927	T->G	ycf1	SSC		128833	T->A	ycf1	SSC		126670	a->g	intergenic	SSC		129053	T->C	ycf1	SSC		132737	g->t	ycf1	SSC		75093	T->C	psbB	LSC
129020	A->T	ycf1	SSC		128839	T->C	ycf1	SSC		126976	t->c	ycf1	SSC		129114	A->C	ycf1	SSC		132738	a->c	ycf1	SSC		75095	C->T	psbB	LSC
129061	A->G	ycf1	SSC		128900	A->C	ycf1	SSC		127060	t->g	ycf1	SSC		129120	T->C	ycf1	SSC		132882	t->g	ycf1	SSC		75096	G->C	psbB	LSC
129064	G->A	ycf1	SSC		128906	T->C	ycf1	SSC		127148	t->g	ycf1	SSC		129122	G->T	ycf1	SSC		132903	c->a	ycf1	SSC		75109	T->A	psbB	LSC
129126	T->G	ycf1	SSC		128908	G->T	ycf1	SSC		127182	a->c	ycf1	SSC		129215	C->T	ycf1	SSC		132919	t->c	ycf1	SSC		75112	T->A	psbB	LSC
129290	G->T	ycf1	SSC		129001	C->T	ycf1	SSC		127242	t->g	ycf1	SSC		129245	T->G	ycf1	SSC		132957	t->c	ycf1	SSC		75115	G->A	psbB	LSC
129354	C->T	ycf1	SSC		129031	T->G	ycf1	SSC		127243	g->t	ycf1	SSC		129338	A->T	ycf1	SSC		132969	a->c	ycf1	SSC		75116	G->A	psbB	LSC
129359	C->A	ycf1	SSC		129124	A->T	ycf1	SSC		127315	g->a	ycf1	SSC		129379	A->G	ycf1	SSC		133048	c->g	ycf1	SSC		75117	T->C	psbB	LSC
129366	G->C	ycf1	SSC		129165	A->G	ycf1	SSC		127427	g->t	ycf1	SSC		129382	G->A	ycf1	SSC		133096	t->g	ycf1	SSC		75119	G->T	psbB	LSC
129371	C->A	ycf1	SSC		129168	G->A	ycf1	SSC		127460	t->g	ycf1	SSC		129444	T->G	ycf1	SSC		133164	c->a	ycf1	SSC		75135	G->A	psbB	LSC
129378	C->G	ycf1	SSC		129230	T->G	ycf1	SSC		127587	g->t	ycf1	SSC		129608	G->T	ycf1	SSC		133196	t->g	ycf1	SSC		75136	G->A	psbB	LSC
129393	G->A	ycf1	SSC		129394	G->T	ycf1	SSC		127667	a->c	ycf1	SSC		129672	C->T	ycf1	SSC		133239	c->g	ycf1	SSC		75137	A->T	psbB	LSC
129458	C->G	ycf1	SSC		129458	C->T	ycf1	SSC		127704	g->t	ycf1	SSC		129677	C->A	ycf1	SSC		133240	c->a	ycf1	SSC		75138	G->T	psbB	LSC
129527	G->T	ycf1	SSC		129463	C->A	ycf1	SSC		127831	c->g	ycf1	SSC		129684	G->C	ycf1	SSC		133296	t->c	ycf1	SSC		75142	T->A	psbB	LSC
129534	G->T	ycf1	SSC		129470	G->C	ycf1	SSC		128049	g->a	ycf1	SSC		129689	C->A	ycf1	SSC		133304	c->a	ycf1	SSC		75144	C->G	psbB	LSC
129590	G->A	ycf1	SSC		129475	C->A	ycf1	SSC		128079	c->t	ycf1	SSC		129696	C->G	ycf1	SSC		133383	a->c	ycf1	IRb		75147	C->T	psbB	LSC
129672	T->G	ycf1	SSC		129482	C->G	ycf1	SSC		128087	c->a	ycf1	SSC		129711	G->A	ycf1	SSC		133464	a->t	ycf1	IRb		75148	T->A	psbB	LSC
129877	C->A	ycf1	SSC		129497	G->A	ycf1	SSC		128095	g->a	ycf1	SSC		129776	C->G	ycf1	SSC		133479	g->c	ycf1	IRb		75149	C->T	psbB	LSC
129901	C->A	ycf1	SSC		129562	C->G	ycf1	SSC		128116	a->g	ycf1	SSC		129845	G->T	ycf1	SSC		133550	a->c	ycf1	IRb		75153	G->C	psbB	LSC
129935	G->C	ycf1	SSC		129631	G->T	ycf1	SSC		128121	c->a	ycf1	SSC		129852	G->T	ycf1	SSC		133554	c->g	ycf1	IRb		75154	G->A	psbB	LSC
130033	T->G	ycf1	SSC		129638	G->T	ycf1	SSC		128130	g->t	ycf1	SSC		129908	G->A	ycf1	SSC		133557	g->t	ycf1	IRb		75207	A->G	psbB	LSC
130081	C->A	ycf1	SSC		129694	G->A	ycf1	SSC		128155	g->t	ycf1	SSC		129990	T->G	ycf1	SSC		133573	g->t	ycf1	IRb		75210	A->T	psbB	LSC
130087	C->A	ycf1	SSC		129776	T->G	ycf1	SSC		128166	t->c	ycf1	SSC		130195	C->A	ycf1	SSC		133695	c->t	ycf1	IRb		75215	G->T	psbB	LSC
130107	A->G	ycf1	SSC		129981	C->A	ycf1	SSC		128200	g->a	ycf1	SSC		130219	C->A	ycf1	SSC		133801	g->a	intergenic	IRb		75216	G->C	psbB	LSC
130109	C->T	ycf1	SSC		130005	C->A	ycf1	SSC		128206	t->c	ycf1	SSC		130253	G->C	ycf1	SSC		133920	t->c	intergenic	IRb		75219	C->T	psbB	LSC
130138	G->A	ycf1	SSC		130039	G->C	ycf1	SSC		128279	g->t	ycf1	SSC		130351	T->G	ycf1	SSC		133954	t->c	intergenic	IRb		75220	T->A	psbB	LSC
130141	C->A	ycf1	SSC		130137	T->G	ycf1	SSC		128300	g->t	ycf1	SSC		130399	C->A	ycf1	SSC		134070	g->t	intergenic	IRb		75221	G->T	psbB	LSC
130144	T->G	ycf1	SSC		130185	C->A	ycf1	SSC		128378	g->t	ycf1	SSC		130405	C->A	ycf1	SSC		134087	c->g	intergenic	IRb		75231	A->C	psbB	LSC
130164	C->G	ycf1	SSC		130191	C->A	ycf1	SSC		128392	c->t	ycf1	SSC		130425	A->G	ycf1	SSC		134180	t->g	intergenic	IRb		75242	G->T	psbB	LSC
130176	T->G	ycf1	SSC		130211	A->G	ycf1	SSC		128398	c->g	ycf1	SSC		130427	C->T	ycf1	SSC		134190	t->g	intergenic	IRb		75243	C->A	psbB	LSC
130189	C->T	ycf1	SSC		130213	C->T	ycf1	SSC		128540	a->g	ycf1	SSC		130456	G->A	ycf1	SSC		134515	c->g	trnN-GUU	IRb		75253	G->A	psbB	LSC
130211	T->A	ycf1	SSC		130242	G->A	ycf1	SSC		128561	a->c	ycf1	SSC		130467	T->C	ycf1	SSC		135423	c->a	intergenic	IRb		75254	C->T	psbB	LSC
130360	C->A	ycf1	SSC		130253	T->C	ycf1	SSC		128698	t->c	ycf1	SSC		130468	A->G	ycf1	SSC		135424	t->a	intergenic	IRb		75255	T->C	psbB	LSC
130370	A->G	ycf1	SSC		130254	A->G	ycf1	SSC		128775	t->a	ycf1	SSC		130470	G->T	ycf1	SSC		135425	t->a	intergenic	IRb		75263	A->G	psbB	LSC
130379	A->T	ycf1	SSC		130256	G->T	ycf1	SSC		128781	t->c	ycf1	SSC		130482	C->G	ycf1	SSC		135426	t->g	intergenic	IRb		75265	G->T	psbB	LSC
130421	T->G	ycf1	SSC		130268	C->G	ycf1	SSC		128842	a->c	ycf1	SSC		130494	T->G	ycf1	SSC		135577	c->t	rrn5S	IRb		75266	G->T	psbB	LSC
130449	T->G	ycf1	SSC		130280	T->G	ycf1	SSC		128848	t->c	ycf1	SSC		130507	C->T	ycf1	SSC		135601	a->g	intergenic	IRb		75268	G->A	psbB	LSC
130476	T->G	ycf1	SSC		130293	C->T	ycf1	SSC		128850	g->t	ycf1	SSC		130529	T->A	ycf1	SSC		135854	t->g	rrn4.5S	IRb		75270	C->A	psbB	LSC
130522	A->C	ycf1	SSC		130315	T->A	ycf1	SSC		128943	c->t	ycf1	SSC		130678	C->A	ycf1	SSC		138203	g->t	rrn23S	IRb		75273	T->G	psbB	LSC
130564	G->T	ycf1	SSC		130464	C->A	ycf1	SSC		128973	t->g	ycf1	SSC		130688	A->G	ycf1	SSC		140169	g->a	intergenic	IRb		75274	G->T	psbB	LSC
130616	C->A	ycf1	SSC		130474	A->G	ycf1	SSC		129066	a->t	ycf1	SSC		130697	A->T	ycf1	SSC		140295	t->g	intergenic	IRb		75275	G->T	psbB	LSC
130656	G->T	ycf1	SSC		130483	A->T	ycf1	SSC		129107	a->g	ycf1	SSC		130739	T->G	ycf1	SSC		142060	a->c	rrn16S	IRb		75278	C->A	psbB	LSC
130676	T->A	ycf1	SSC		130525	T->G	ycf1	SSC		129110	g->a	ycf1	SSC		130767	T->G	ycf1	SSC		142082	c->t	rrn16S	IRb		75280	G->T	psbB	LSC
130678	A->G	ycf1	SSC		130553	T->G	ycf1	SSC		129172	t->g	ycf1	SSC		130794	T->G	ycf1	SSC		142625	t->c	rrn16S	IRb		75281	A->C	psbB	LSC
130682	G->A	ycf1	SSC		130580	T->G	ycf1	SSC		129336	g->t	ycf1	SSC		130840	A->C	ycf1	SSC		143783	a->c	ycf15	IRb		75283	T->G	psbB	LSC
130688	C->T	ycf1	SSC		130626	A->C	ycf1	SSC		129400	c->t	ycf1	SSC		130882	G->T	ycf1	SSC		144240	c->a	intergenic	IRb		75284	A->C	psbB	LSC
130721	T->C	ycf1	SSC		130668	G->T	ycf1	SSC		129405	c->a	ycf1	SSC		130934	C->A	ycf1	SSC		144382	c->g	intergenic	IRb		75286	T->G	psbB	LSC
130798	A->G	ycf1	SSC		130720	C->A	ycf1	SSC		129412	g->c	ycf1	SSC		130974	G->T	ycf1	SSC		144383	c->a	intergenic	IRb		75287	A->G	psbB	LSC
130890	T->G	ycf1	SSC		130760	G->T	ycf1	SSC		129417	c->a	ycf1	SSC		130994	T->A	ycf1	SSC		144719	g->a	intergenic	IRb		75288	T->A	psbB	LSC
130909	A->G	ycf1	SSC		130780	T->A	ycf1	SSC		129424	c->g	ycf1	SSC		130996	A->G	ycf1	SSC		144764	c->g	intergenic	IRb		75289	G->T	psbB	LSC
130920	A->G	ycf1	SSC		130782	A->G	ycf1	SSC		129439	g->a	ycf1	SSC		131000	G->A	ycf1	SSC		144817	c->a	intergenic	IRb		75303	C->T	psbB	LSC
130924	G->A	ycf1	SSC		130786	G->A	ycf1	SSC		129504	c->g	ycf1	SSC		131006	C->T	ycf1	SSC		144836	t->g	rps12	IRb		75306	A->T	psbB	LSC
130991	A->G	ycf1	SSC		130792	C->T	ycf1	SSC		129573	g->t	ycf1	SSC		131116	A->G	ycf1	SSC		145203	g->t	intergenic	IRb		75308	C->T	psbB	LSC
130992	A->T	ycf1	SSC		130902	A->G	ycf1	SSC		129580	g->t	ycf1	SSC		131208	T->G	ycf1	SSC		145220	t->g	intergenic	IRb		75310	G->T	psbB	LSC
131004	G->C	ycf1	SSC		130994	T->G	ycf1	SSC		129636	g->a	ycf1	SSC		131227	A->G	ycf1	SSC		145416	a->g	intergenic	IRb		75311	G->T	psbB	LSC
131085	C->G	ycf1	SSC		131013	A->G	ycf1	SSC		129718	t->g	ycf1	SSC		131238	A->G	ycf1	SSC		145539	t->g	intergenic	IRb		75325	T->G	psbB	LSC
131134	C->G	ycf1	SSC		131024	A->G	ycf1	SSC		129923	c->a	ycf1	SSC		131242	G->A	ycf1	SSC		146588	g->a	ndhB	IRb		75330	G->T	psbB	LSC
131162	C->T	ycf1	SSC		131028	G->A	ycf1	SSC		129947	c->a	ycf1	SSC		131309	A->G	ycf1	SSC		149143	c->a	intergenic	IRb		75336	A->G	psbB	LSC
131199	T->G	ycf1	SSC		131095	A->G	ycf1	SSC		129981	g->c	ycf1	SSC		131310	A->T	ycf1	SSC		150045	g->a	intergenic	IRb		75359	T->C	psbB	LSC
131226	C->A	ycf1	SSC		131096	A->T	ycf1	SSC		130079	t->g	ycf1	SSC		131322	G->C	ycf1	SSC		150127	g->t	intergenic	IRb		75363	T->A	psbB	LSC
131694	T->C	ycf1	SSC		131108	G->C	ycf1	SSC		130127	c->a	ycf1	SSC		131403	C->G	ycf1	SSC		150280	g->t	intergenic	IRb		75385	A->G	psbB	LSC
131697	C->T	ycf1	SSC		131189	C->G	ycf1	SSC		130133	c->a	ycf1	SSC		131452	C->G	ycf1	SSC		150287	c->a	intergenic	IRb		75412	T->C	psbB	LSC
131709	T->C	ycf1	SSC		131238	C->G	ycf1	SSC		130153	a->g	ycf1	SSC		131480	C->T	ycf1	SSC		150288	a->t	intergenic	IRb		75415	A->C	psbB	LSC
131712	C->T	ycf1	SSC		131266	C->T	ycf1	SSC		130155	c->t	ycf1	SSC		131517	T->G	ycf1	SSC		150370	c->g	intergenic	IRb		75422	T->G	psbB	LSC
131747	G->A	ycf1	SSC		131303	T->G	ycf1	SSC		130184	g->a	ycf1	SSC		131544	C->A	ycf1	SSC		150587	t->g	intergenic	IRb		75429	G->T	psbB	LSC
131758	T->G	ycf1	SSC		131330	C->A	ycf1	SSC		130195	t->c	ycf1	SSC		132012	T->C	ycf1	SSC		150589	a->g	intergenic	IRb		75431	T->C	psbB	LSC
131789	T->C	ycf1	SSC		131798	T->C	ycf1	SSC		130196	a->g	ycf1	SSC		132015	C->T	ycf1	SSC		150590	a->g	intergenic	IRb		75477	T->G	psbB	LSC
131830	T->G	ycf1	SSC		131801	C->T	ycf1	SSC		130198	g->t	ycf1	SSC		132027	T->C	ycf1	SSC		150591	t->g	intergenic	IRb		75512	A->G	psbB	LSC
131943	A->C	ycf1	SSC		131813	T->C	ycf1	SSC		130210	c->g	ycf1	SSC		132030	C->T	ycf1	SSC		150592	t->g	intergenic	IRb		75518	A->T	psbB	LSC
131947	A->G	ycf1	SSC		131816	C->T	ycf1	SSC		130222	t->g	ycf1	SSC		132065	G->A	ycf1	SSC		150594	c->g	intergenic	IRb		76097	G->A	psbB	LSC
131981	C->T	ycf1	SSC		131851	G->A	ycf1	SSC		130235	c->t	ycf1	SSC		132076	T->G	ycf1	SSC		151173	t->g	ycf2	IRb		76103	A->T	psbB	LSC
131993	A->G	ycf1	SSC		131862	T->G	ycf1	SSC		130257	t->a	ycf1	SSC		132107	T->C	ycf1	SSC		151208	g->a	ycf2	IRb		76104	T->C	psbB	LSC
132011	T->C	ycf1	SSC		131893	T->C	ycf1	SSC		130406	c->a	ycf1	SSC		132148	T->G	ycf1	SSC		151239	a->g	ycf2	IRb		76111	T->G	psbB	LSC
132172	T->G	ycf1	SSC		131934	T->G	ycf1	SSC		130416	a->g	ycf1	SSC		132261	A->C	ycf1	SSC		151248	a->g	ycf2	IRb		76798	C->T	psbH	LSC
132176	A->C	ycf1	SSC		132047	A->C	ycf1	SSC		130425	a->t	ycf1	SSC		132265	A->G	ycf1	SSC		151294	g->t	ycf2	IRb		76842	C->T	psbH	LSC
132177	G->C	ycf1	SSC		132051	A->G	ycf1	SSC		130467	t->g	ycf1	SSC		132299	C->T	ycf1	SSC		151326	a->c	ycf2	IRb		76980	G->A	psbH	LSC
132221	T->C	ycf1	SSC		132085	C->T	ycf1	SSC		130495	t->g	ycf1	SSC		132311	A->G	ycf1	SSC		151431	c->a	ycf2	IRb		77283	G->T	intergenic	LSC
132240	T->C	ycf1	SSC		132097	A->G	ycf1	SSC		130522	t->g	ycf1	SSC		132329	T->C	ycf1	SSC		151432	c->t	ycf2	IRb		77287	G->A	intergenic	LSC
132241	G->T	ycf1	SSC		132115	T->C	ycf1	SSC		130568	a->c	ycf1	SSC		132490	T->G	ycf1	SSC		151475	c->t	ycf2	IRb		77316	G->A	intergenic	LSC
132258	T->G	ycf1	SSC		132276	T->G	ycf1	SSC		130610	g->t	ycf1	SSC		132494	A->C	ycf1	SSC		151565	g->t	ycf2	IRb		77505	A->G	intergenic	LSC
132342	T->C	ycf1	SSC		132280	A->C	ycf1	SSC		130662	c->a	ycf1	SSC		132495	G->C	ycf1	SSC		151670	c->g	ycf2	IRb		77682	T->C	intergenic	LSC
132387	G->T	ycf1	SSC		132281	G->C	ycf1	SSC		130702	g->t	ycf1	SSC		132539	T->C	ycf1	SSC		151679	t->g	ycf2	IRb		77718	A->G	intergenic	LSC
132396	T->G	ycf1	SSC		132325	T->C	ycf1	SSC		130722	t->a	ycf1	SSC		132558	T->C	ycf1	SSC		151702	a->c	ycf2	IRb		77979	G->T	petB	LSC
132445	G->A	ycf1	SSC		132344	T->C	ycf1	SSC		130724	a->g	ycf1	SSC		132559	G->T	ycf1	SSC		151934	a->t	ycf2	IRb		77988	A->G	petB	LSC
132549	C->T	ycf1	SSC		132345	G->T	ycf1	SSC		130728	g->a	ycf1	SSC		132576	T->G	ycf1	SSC		152190	c->a	ycf2	IRb		78078	C->G	petB	LSC
132613	A->C	ycf1	SSC		132362	T->G	ycf1	SSC		130734	c->t	ycf1	SSC		132660	T->C	ycf1	SSC		152373	c->g	ycf2	IRb		78099	A->C	petB	LSC
132839	T->C	ycf1	SSC		132446	T->C	ycf1	SSC		130844	a->g	ycf1	SSC		132705	G->T	ycf1	SSC		152863	a->c	ycf2	IRb		78130	G->T	petB	LSC
132853	A->C	ycf1	SSC		132491	G->T	ycf1	SSC		130936	t->g	ycf1	SSC		132714	T->G	ycf1	SSC		152914	t->g	ycf2	IRb		78180	C->A	petB	LSC
132883	C->T	ycf1	SSC		132500	T->G	ycf1	SSC		130955	a->g	ycf1	SSC		132763	G->A	ycf1	SSC		153060	c->g	ycf2	IRb		78224	T->C	petB	LSC
133014	G->T	ycf1	SSC		132549	G->A	ycf1	SSC		130966	a->g	ycf1	SSC		132867	C->T	ycf1	SSC		153074	g->t	ycf2	IRb		78277	C->T	petB	LSC
133015	A->C	ycf1	SSC		132653	C->T	ycf1	SSC		130970	g->a	ycf1	SSC		132931	A->C	ycf1	SSC		153375	g->c	ycf2	IRb		78313	C->T	petB	LSC
133159	T->G	ycf1	SSC		132717	A->C	ycf1	SSC		131037	a->g	ycf1	SSC		133157	T->C	ycf1	SSC		153441	g->t	ycf2	IRb		78370	C->T	petB	LSC
133171	C->G	ycf1	SSC		132943	T->C	ycf1	SSC		131038	a->t	ycf1	SSC		133171	A->C	ycf1	SSC		154000	c->a	ycf2	IRb		78394	G->A	petB	LSC
133180	C->A	ycf1	SSC		132957	A->C	ycf1	SSC		131050	g->c	ycf1	SSC		133201	C->T	ycf1	SSC		154291	a->g	ycf2	IRb		78778	G->A	intergenic	LSC
133196	T->C	ycf1	SSC		132987	C->T	ycf1	SSC		131131	c->g	ycf1	SSC		133332	G->T	ycf1	SSC		154411	g->a	ycf2	IRb		78787	T->C	intergenic	LSC
133234	T->C	ycf1	SSC		133118	G->T	ycf1	SSC		131180	c->g	ycf1	SSC		133333	A->C	ycf1	SSC		154955	g->t	intergenic	IRb		78844	T->G	intergenic	LSC
133246	A->C	ycf1	SSC		133119	A->C	ycf1	SSC		131208	c->t	ycf1	SSC		133477	T->G	ycf1	IRb		155086	c->a	intergenic	IRb		79213	G->T	intergenic	LSC
133384	G->C	ycf1	IRb		133263	T->G	ycf1	SSC		131245	t->g	ycf1	SSC		133489	C->G	ycf1	IRb		155362	t->g	intergenic	IRb		79237	C->A	intergenic	LSC
133433	T->G	ycf1	IRb		133275	C->G	ycf1	SSC		131272	c->a	ycf1	SSC		133498	C->A	ycf1	IRb		156350	a->c	trnI-CAU	IRb		79260	G->A	intergenic	LSC
133473	T->G	ycf1	IRb		133284	C->A	ycf1	SSC		131740	t->c	ycf1	SSC		133514	T->C	ycf1	IRb		156391	g->a	trnI-CAU	IRb		79312	T->G	intergenic	LSC
133517	C->A	ycf1	IRb		133300	T->C	ycf1	SSC		131743	c->t	ycf1	SSC		133552	T->C	ycf1	IRb		156392	a->c	trnI-CAU	IRb		79515	T->G	petD	LSC
133573	T->C	ycf1	IRb		133338	T->C	ycf1	SSC		131755	t->c	ycf1	SSC		133564	A->C	ycf1	IRb		156589	c->a	intergenic	IRb		79590	C->T	petD	LSC
133660	A->C	ycf1	IRb		133350	A->C	ycf1	SSC		131758	c->t	ycf1	SSC		133576	C->T	ycf1	IRb		156793	t->g	intergenic	IRb		79918	A->C	petD	LSC
133717	C->T	ycf1	IRb		133362	C->T	ycf1	SSC		131793	g->a	ycf1	SSC		133702	G->C	ycf1	IRb		156798	c->t	intergenic	IRb		79967	G->A	petD	LSC
133750	C->T	ycf1	IRb		133488	G->C	ycf1	IRb		131804	t->g	ycf1	SSC		133751	T->G	ycf1	IRb		156837	c->a	intergenic	IRb		80465	G->A	rpoA	LSC
133817	T->G	intergenic	IRb		133537	T->G	ycf1	IRb		131835	t->c	ycf1	SSC		133791	T->G	intergenic	IRb		157056	c->a	intergenic	IRb		80468	A->G	rpoA	LSC
133831	C->T	intergenic	IRb		133577	T->G	ycf1	IRb		131876	t->g	ycf1	SSC		133835	C->A	intergenic	IRb		157090	a->c	intergenic	IRb		80539	C->T	rpoA	LSC
133834	G->T	intergenic	IRb		133621	C->A	ycf1	IRb		131989	a->c	ycf1	SSC		133891	T->C	intergenic	IRb		157149	a->t	intergenic	IRb		80550	G->A	rpoA	LSC
133850	G->T	intergenic	IRb		133677	T->C	ycf1	IRb		131993	a->g	ycf1	SSC		133978	A->C	intergenic	IRb		157709	c->a	psbA	IRb		80717	C->G	rpoA	LSC
133893	T->A	intergenic	IRb		133764	A->C	ycf1	IRb		132027	c->t	ycf1	SSC		134035	C->T	intergenic	IRb		157758	c->a	psbA	IRb		80851	G->T	rpoA	LSC
133930	C->T	intergenic	IRb		133821	C->T	intergenic	IRb		132039	a->g	ycf1	SSC		134068	C->T	intergenic	IRb		157932	g->a	psbA	IRb		81254	G->A	rpoA	LSC
133947	T->C	intergenic	IRb		133854	C->T	intergenic	IRb		132057	t->c	ycf1	SSC		134135	T->G	intergenic	IRb		157983	t->g	psbA	IRb		81650	A->C	rps11	LSC
134042	C->G	intergenic	IRb		133921	T->G	intergenic	IRb		132218	t->g	ycf1	SSC		134149	C->T	intergenic	IRb		158074	a->c	psbA	IRb		81782	C->T	intergenic	LSC
134050	T->G	intergenic	IRb		133935	C->T	intergenic	IRb		132222	a->c	ycf1	SSC		134152	G->T	intergenic	IRb		158110	g->c	psbA	IRb		81873	A->C	intergenic	LSC
134078	G->A	intergenic	IRb		133938	G->T	intergenic	IRb		132223	g->c	ycf1	SSC		134168	G->T	intergenic	IRb							81995	A->C	rpl36	LSC
134197	T->C	intergenic	IRb		133954	G->T	intergenic	IRb		132267	t->c	ycf1	SSC		134186	C->G	intergenic	IRb							82107	C->T	intergenic	LSC
134289	T->G	intergenic	IRb		133972	C->G	intergenic	IRb		132286	t->c	ycf1	SSC		134211	T->A	intergenic	IRb							82109	T->C	intergenic	LSC
134347	G->T	intergenic	IRb		133997	T->A	intergenic	IRb		132287	g->t	ycf1	SSC		134248	C->T	intergenic	IRb							82112	G->T	intergenic	LSC
134364	C->G	intergenic	IRb		134034	C->T	intergenic	IRb		132304	t->g	ycf1	SSC		134265	T->C	intergenic	IRb							82137	T->C	infA	LSC
134457	T->G	intergenic	IRb		134051	T->C	intergenic	IRb		132388	t->c	ycf1	SSC		134360	C->G	intergenic	IRb							82155	G->C	infA	LSC
134467	T->G	intergenic	IRb		134146	C->G	intergenic	IRb		132433	g->t	ycf1	SSC		134368	T->G	intergenic	IRb							82203	G->C	infA	LSC
134717	G->A	intergenic	IRb		134154	T->G	intergenic	IRb		132442	t->g	ycf1	SSC		134396	G->A	intergenic	IRb							82278	C->T	infA	LSC
134792	C->G	intergenic	IRb		134182	G->A	intergenic	IRb		132491	g->a	ycf1	SSC		134515	T->C	trnN-GUU	IRb							82389	G->T	intergenic	LSC
135921	G->A	rrn4.5S	IRb		134301	T->C	intergenic	IRb		132595	c->t	ycf1	SSC		134607	T->G	intergenic	IRb							82479	C->A	intergenic	LSC
136210	C->T	rrn23S	IRb		134393	T->G	intergenic	IRb		132659	a->c	ycf1	SSC		134665	G->T	intergenic	IRb							82567	C->A	rps8	LSC
136562	T->A	rrn23S	IRb		134451	G->T	intergenic	IRb		132885	t->c	ycf1	SSC		134682	C->G	intergenic	IRb							82729	T->G	rps8	LSC
138485	G->T	rrn23S	IRb		134468	C->G	intergenic	IRb		132899	a->c	ycf1	SSC		134757	T->G	intergenic	IRb							82806	T->C	rps8	LSC
139437	T->A	rrn23S	IRb		134543	T->G	trnN-GUU	IRb		132929	c->t	ycf1	SSC		134775	T->G	intergenic	IRb							82921	G->T	intergenic	LSC
140570	T->G	intergenic	IRb		134561	T->G	trnN-GUU	IRb		133060	g->t	ycf1	SSC		134785	T->G	intergenic	IRb							83026	G->A	intergenic	LSC
145098	T->G	rps12	IRb		134566	A->G	intergenic	IRb		133061	a->c	ycf1	SSC		134787	C->T	intergenic	IRb							83091	T->C	intergenic	LSC
145465	G->T	intergenic	IRb		134571	T->G	intergenic	IRb		133205	t->g	ycf1	SSC		135110	C->G	intergenic	IRb							83092	A->G	intergenic	LSC
145482	T->G	intergenic	IRb		134896	C->G	intergenic	IRb		133217	c->g	ycf1	SSC		136519	G->A	rrn23S	IRb							83198	C->T	rpl14	LSC
151371	G->A	ycf2	IRb		136020	G->A	intergenic	IRb		133226	c->a	ycf1	SSC		136808	C->T	rrn23S	IRb							83333	T->C	rpl14	LSC
151372	G->A	ycf2	IRb		136309	C->T	rrn23S	IRb		133242	t->c	ycf1	SSC		139083	G->T	rrn23S	IRb							83353	G->T	rpl14	LSC
151415	T->G	ycf2	IRb		138156	A->T	rrn23S	IRb		133280	t->c	ycf1	SSC		140035	T->A	intergenic	IRb							83743	C->T	rpl16	LSC
151450	G->A	ycf2	IRb		138584	G->T	rrn23S	IRb		133292	a->c	ycf1	SSC		141168	T->G	intergenic	IRb							83753	G->T	rpl16	LSC
151478	A->G	ycf2	IRb		139536	T->A	intergenic	IRb		133304	c->t	ycf1	SSC		145696	T->G	intergenic	IRb							83763	T->C	rpl16	LSC
151487	A->G	ycf2	IRb		140669	T->G	intergenic	IRb		133430	g->c	ycf1	IRb		146063	G->T	rps7	IRb							83904	G->T	rpl16	LSC
151503	C->T	ycf2	IRb		151469	G->A	ycf2	IRb		133479	t->g	ycf1	IRb		146080	T->G	rps7	IRb							83975	C->T	rpl16	LSC
151533	G->T	ycf2	IRb		151470	G->A	ycf2	IRb		133519	t->g	ycf1	IRb		151138	A->T	ycf2	IRb							83976	A->G	rpl16	LSC
151537	C->T	ycf2	IRb		151513	T->G	ycf2	IRb		133563	c->a	ycf1	IRb		151139	T->G	ycf2	IRb							83994	A->C	rpl16	LSC
151670	C->A	ycf2	IRb		151548	G->A	ycf2	IRb		133619	t->c	ycf1	IRb		151140	C->A	ycf2	IRb							83999	C->A	rpl16	LSC
151714	C->T	ycf2	IRb		151576	A->G	ycf2	IRb		133706	a->c	ycf1	IRb		151141	A->T	ycf2	IRb							84002	C->T	rpl16	LSC
151804	G->T	ycf2	IRb		151585	A->G	ycf2	IRb		133763	c->t	ycf1	IRb		151969	G->A	ycf2	IRb							84115	G->T	intergenic	LSC
151827	A->C	ycf2	IRb		151601	C->T	ycf2	IRb		133796	c->t	intergenic	IRb		151970	G->A	ycf2	IRb							84197	A->C	intergenic	LSC
151909	C->G	ycf2	IRb		151631	G->T	ycf2	IRb		133863	t->g	intergenic	IRb		152013	T->G	ycf2	IRb							84215	A->C	intergenic	LSC
151918	T->G	ycf2	IRb		151635	C->G	ycf2	IRb		133877	c->t	intergenic	IRb		152048	G->A	ycf2	IRb							84287	G->T	intergenic	LSC
151941	A->C	ycf2	IRb		151768	C->A	ycf2	IRb		133880	g->t	intergenic	IRb		152076	A->G	ycf2	IRb							84312	C->G	intergenic	LSC
152165	G->A	ycf2	IRb		151812	C->T	ycf2	IRb		133896	g->t	intergenic	IRb		152085	A->G	ycf2	IRb							84476	C->T	intergenic	LSC
152173	A->T	ycf2	IRb		151902	G->T	ycf2	IRb		133914	c->g	intergenic	IRb		152101	C->T	ycf2	IRb							84486	C->G	intergenic	LSC
152411	T->C	ycf2	IRb		151925	A->C	ycf2	IRb		133939	t->a	intergenic	IRb		152131	G->T	ycf2	IRb							84534	C->A	intergenic	LSC
152429	C->A	ycf2	IRb		152007	C->G	ycf2	IRb		133976	c->t	intergenic	IRb		152135	C->T	ycf2	IRb							84579	G->T	intergenic	LSC
152612	C->G	ycf2	IRb		152016	T->G	ycf2	IRb		133993	t->c	intergenic	IRb		152268	C->A	ycf2	IRb							84580	G->A	intergenic	LSC
152688	T->C	ycf2	IRb		152039	A->C	ycf2	IRb		134088	c->g	intergenic	IRb		152312	C->T	ycf2	IRb							84608	A->G	intergenic	LSC
152853	C->T	ycf2	IRb		152263	G->A	ycf2	IRb		134096	t->g	intergenic	IRb		152402	G->T	ycf2	IRb							84621	A->G	intergenic	LSC
153102	A->C	ycf2	IRb		152271	A->T	ycf2	IRb		134124	g->a	intergenic	IRb		152425	A->C	ycf2	IRb							84783	G->A	intergenic	LSC
153153	T->G	ycf2	IRb		152509	T->C	ycf2	IRb		134243	t->c	intergenic	IRb		152507	C->G	ycf2	IRb							84833	A->C	intergenic	LSC
153297	G->T	ycf2	IRb		152527	C->A	ycf2	IRb		134335	t->g	intergenic	IRb		152516	T->G	ycf2	IRb							84896	T->C	intergenic	LSC
153298	G->A	ycf2	IRb		152676	G->A	ycf2	IRb		134393	g->t	intergenic	IRb		152539	A->C	ycf2	IRb							84914	C->G	intergenic	LSC
153314	G->A	ycf2	IRb		152710	C->G	ycf2	IRb		134410	c->g	intergenic	IRb		152763	G->A	ycf2	IRb							85006	C->A	intergenic	LSC
153327	A->G	ycf2	IRb		152786	T->C	ycf2	IRb		134485	t->g	intergenic	IRb		152771	A->T	ycf2	IRb							85175	T->C	intergenic	LSC
153490	A->C	ycf2	IRb		153200	A->C	ycf2	IRb		134503	t->g	trnN-GUU	IRb		153009	T->C	ycf2	IRb							85389	G->T	rps3	LSC
153517	G->A	ycf2	IRb		153251	T->G	ycf2	IRb		134513	t->g	trnN-GUU	IRb		153027	C->A	ycf2	IRb							85464	G->T	rps3	LSC
153614	G->C	ycf2	IRb		153395	G->T	ycf2	IRb		134515	c->t	trnN-GUU	IRb		153176	G->A	ycf2	IRb							85527	C->T	rps3	LSC
153664	C->G	ycf2	IRb		153396	G->A	ycf2	IRb		134838	c->g	intergenic	IRb		153210	C->G	ycf2	IRb							85672	C->A	rps3	LSC
153674	C->T	ycf2	IRb		153425	A->G	ycf2	IRb		135962	g->a	intergenic	IRb		153286	T->C	ycf2	IRb							85729	A->G	rps3	LSC
153680	G->T	ycf2	IRb		153588	A->C	ycf2	IRb		136251	c->t	rrn23S	IRb		153700	A->C	ycf2	IRb							85847	G->C	rps3	LSC
154239	C->A	ycf2	IRb		153615	G->A	ycf2	IRb		138526	g->t	rrn23S	IRb		153751	T->G	ycf2	IRb							85943	T->G	rpl22	LSC
154355	G->C	ycf2	IRb		153712	G->C	ycf2	IRb		139478	t->a	intergenic	IRb		153895	G->T	ycf2	IRb							85971	G->A	rpl22	LSC
154380	G->A	ycf2	IRb		153762	C->G	ycf2	IRb		140611	t->g	intergenic	IRb		153896	G->A	ycf2	IRb							86013	G->T	rpl22	LSC
154437	G->T	ycf2	IRb		153772	C->T	ycf2	IRb		145139	t->g	intergenic	IRb		153925	A->G	ycf2	IRb							86030	G->T	rpl22	LSC
154530	A->G	ycf2	IRb		153778	G->T	ycf2	IRb		145506	g->t	intergenic	IRb		154088	A->C	ycf2	IRb							86041	G->T	rpl22	LSC
155194	G->T	intergenic	IRb		154337	C->A	ycf2	IRb		145523	t->g	intergenic	IRb		154115	G->A	ycf2	IRb							86219	A->T	rpl22	LSC
155195	G->T	intergenic	IRb		154453	G->C	ycf2	IRb		150581	a->t	intergenic	IRb		154212	G->C	ycf2	IRb							86246	T->A	rpl22	LSC
155601	T->G	intergenic	IRb		154478	G->A	ycf2	IRb		150582	t->g	intergenic	IRb		154262	C->G	ycf2	IRb							86249	A->T	rpl22	LSC
156061	A->C	intergenic	IRb		154535	G->T	ycf2	IRb		150583	c->a	intergenic	IRb		154272	C->T	ycf2	IRb							86278	A->G	rpl22	LSC
156173	G->T	intergenic	IRb		154545	G->C	ycf2	IRb		150584	a->t	intergenic	IRb		154278	G->T	ycf2	IRb							86279	A->G	rpl22	LSC
156343	G->T	trnI-CAU	IRb		154628	A->G	ycf2	IRb		151412	g->a	ycf2	IRb		154837	C->A	intergenic	IRb							86530	T->G	rps19	LSC
156630	G->A	intergenic	IRb		155292	G->T	intergenic	IRb		151413	g->a	ycf2	IRb		154953	G->C	intergenic	IRb							86551	G->C	rps19	LSC
156828	C->A	intergenic	IRb		155293	G->T	intergenic	IRb		151456	t->g	ycf2	IRb		154978	G->A	intergenic	IRb							86589	T->C	rps19	LSC
157076	C->A	intergenic	IRb		155699	T->G	intergenic	IRb		151491	g->a	ycf2	IRb		155128	A->G	intergenic	IRb							86726	C->T	rpl2	LSC
157295	C->A	intergenic	IRb		156159	A->C	intergenic	IRb		151519	a->g	ycf2	IRb		155792	G->T	intergenic	IRb							86760	C->T	rpl2	LSC
157329	A->C	intergenic	IRb		156271	G->T	intergenic	IRb		151528	a->g	ycf2	IRb		155793	G->T	intergenic	IRb							86942	C->T	rpl2	LSC
157354	G->C	intergenic	IRb		156441	G->T	intergenic	IRb		151544	c->t	ycf2	IRb		156199	T->G	intergenic	IRb							86952	C->A	rpl2	LSC
157388	A->T	psbA	IRb		156728	G->A	intergenic	IRb		151574	g->t	ycf2	IRb		156659	A->C	intergenic	IRb							87020	T->G	rpl2	LSC
158221	T->G	psbA	IRb		156926	C->A	trnH-GUG	IRb		151578	c->t	ycf2	IRb		156771	G->T	intergenic	IRb							87089	T->G	rpl2	LSC
158348	G->C	psbA	IRb		157174	C->A	intergenic	IRb		151711	c->a	ycf2	IRb		156941	G->T	trnH-GUG	IRb							87156	A->G	rpl2	LSC
					157393	C->A	psbA	IRb		151755	c->t	ycf2	IRb		157228	G->A	intergenic	IRb							87160	T->C	rpl2	LSC
					157427	A->C	psbA	IRb		151845	g->t	ycf2	IRb		157426	C->A	psbA	IRb							87296	C->T	rpl2	LSC
					157452	G->C	psbA	IRb		151868	a->c	ycf2	IRb		157674	C->A	psbA	IRb							87386	G->T	rpl2	LSC
					157486	A->T	psbA	IRb		151950	c->g	ycf2	IRb		157893	C->A	psbA	IRb							87387	T->G	rpl2	LSC
					158319	T->G	psbA	IRb		151959	t->g	ycf2	IRb		157927	A->C	psbA	IRb							87398	C->G	rpl2	LSC
					158446	G->C	intergenic	IRb		151982	a->c	ycf2	IRb		157952	G->C	psbA	IRb							87543	C->T	rpl2	LSC
										152206	g->a	ycf2	IRb		157986	A->T	psbA	IRb							87554	C->T	rpl2	LSC
										152214	a->t	ycf2	IRb		158024	A->G	psbA	IRb							87577	T->C	rpl2	LSC
										152452	t->c	ycf2	IRb		158819	T->G	intergenic	IRb							87671	C->A	rpl2	LSC
										152470	c->a	ycf2	IRb		158946	G->C	intergenic	IRb							87827	T->C	rpl2	LSC
										152619	g->a	ycf2	IRb												88143	A->G	rpl2	LSC
										152653	c->g	ycf2	IRb												88149	T->C	rpl2	LSC
										152729	t->c	ycf2	IRb												88316	G->T	rpl23	LSC
										153143	a->c	ycf2	IRb												88478	G->A	rpl23	LSC
										153194	t->g	ycf2	IRb												88522	G->T	rpl23	LSC
										153338	g->t	ycf2	IRb												88565	C->A	intergenic	LSC
										153339	g->a	ycf2	IRb												88873	C->T	psbA	IRa
										153368	a->g	ycf2	IRb												89028	G->T	intergenic	IRa
										153531	a->c	ycf2	IRb												89216	A->G	intergenic	IRa
										153558	g->a	ycf2	IRb												89288	T->C	intergenic	IRa
										153655	g->c	ycf2	IRb												89356	C->A	trnH-GUG	IRa
										153705	c->g	ycf2	IRb												89509	G->A	intergenic	IRa
										153715	c->t	ycf2	IRb												89511	C->T	intergenic	IRa
										153721	g->t	ycf2	IRb												89527	A->G	intergenic	IRa
										154280	c->a	ycf2	IRb												89641	G->A	intergenic	IRa
										154396	g->c	ycf2	IRb												89698	C->T	intergenic	IRa
										154421	g->a	ycf2	IRb												90025	C->T	intergenic	IRa
										154571	a->g	ycf2	IRb												90065	C->A	intergenic	IRa
										155235	g->t	intergenic	IRb												90253	G->A	intergenic	IRa
										155236	g->t	intergenic	IRb												90258	C->T	intergenic	IRa
										155642	t->g	intergenic	IRb												90379	G->A	intergenic	IRa
										156102	a->c	intergenic	IRb												90467	T->G	intergenic	IRa
										156214	g->t	intergenic	IRb												90539	A->G	intergenic	IRa
										156384	g->t	trnI-CAU	IRb												90551	A->T	intergenic	IRa
										156671	g->a	intergenic	IRb												90553	A->G	intergenic	IRa
										156869	c->a	intergenic	IRb												90556	C->G	intergenic	IRa
										157117	c->a	intergenic	IRb												91058	C->G	intergenic	IRa
										157336	c->a	intergenic	IRb												91185	A->C	intergenic	IRa
										157370	a->c	intergenic	IRb												91244	G->A	intergenic	IRa
										157395	g->c	psbA	IRb												91357	A->C	intergenic	IRa
										157429	a->t	psbA	IRb												91360	G->T	intergenic	IRa
										158262	t->g	psbA	IRb												91383	C->A	intergenic	IRa
										158389	g->c	psbA	IRb												91579	C->A	ycf2	IRa
																									91628	C->A	ycf2	IRa
																									91651	A->C	ycf2	IRa
																									91654	G->T	ycf2	IRa
																									91727	T->G	ycf2	IRa
																									91821	A->C	ycf2	IRa
																									92018	T->A	ycf2	IRa
																									92052	C->G	ycf2	IRa
																									92111	G->T	ycf2	IRa
																									92330	G->T	ycf2	IRa
																									92345	G->T	ycf2	IRa
																									92347	A->C	ycf2	IRa
																									92350	C->A	ycf2	IRa
																									92578	G->T	ycf2	IRa
																									92767	A->T	ycf2	IRa
																									92782	G->A	ycf2	IRa
																									92849	T->G	ycf2	IRa
																									92851	G->A	ycf2	IRa
																									92854	C->A	ycf2	IRa
																									92856	T->C	ycf2	IRa
																									92857	C->A	ycf2	IRa
																									92859	T->A	ycf2	IRa
																									92862	A->T	ycf2	IRa
																									92875	T->C	ycf2	IRa
																									92876	C->A	ycf2	IRa
																									92878	C->T	ycf2	IRa
																									92879	G->C	ycf2	IRa
																									92901	A->C	ycf2	IRa
																									92903	T->A	ycf2	IRa
																									92906	T->A	ycf2	IRa
																									92909	G->A	ycf2	IRa
																									92910	C->A	ycf2	IRa
																									92911	T->A	ycf2	IRa
																									92912	T->A	ycf2	IRa
																									92914	C->T	ycf2	IRa
																									92915	G->A	ycf2	IRa
																									92916	G->A	ycf2	IRa
																									92949	C->A	ycf2	IRa
																									93074	T->G	ycf2	IRa
																									93226	G->T	ycf2	IRa
																									93231	C->T	ycf2	IRa
																									93564	A->G	ycf2	IRa
																									93690	G->C	ycf2	IRa
																									93782	G->A	ycf2	IRa
																									94215	C->A	ycf2	IRa
																									94800	C->T	ycf2	IRa
																									94879	T->C	ycf2	IRa
																									94961	G->C	ycf2	IRa
																									94972	C->A	ycf2	IRa
																									94979	A->C	ycf2	IRa
																									95035	C->A	ycf2	IRa
																									95115	A->C	ycf2	IRa
																									95170	G->T	ycf2	IRa
																									95345	C->G	ycf2	IRa
																									95397	T->A	ycf2	IRa
																									95436	T->G	ycf2	IRa
																									95438	G->T	ycf2	IRa
																									95451	C->T	ycf2	IRa
																									95534	G->A	intergenic	IRa
																									95574	A->C	intergenic	IRa
																									95610	A->C	intergenic	IRa
																									95702	A->G	intergenic	IRa
																									95718	G->T	intergenic	IRa
																									95725	C->G	intergenic	IRa
																									95727	T->G	intergenic	IRa
																									95729	C->A	intergenic	IRa
																									95732	G->A	intergenic	IRa
																									95777	G->A	intergenic	IRa
																									95789	A->G	intergenic	IRa
																									95795	C->G	intergenic	IRa
																									95796	C->T	intergenic	IRa
																									95806	A->G	intergenic	IRa
																									95885	C->T	intergenic	IRa
																									96056	C->T	intergenic	IRa
																									96102	C->A	intergenic	IRa
																									96116	G->C	intergenic	IRa
																									96192	G->A	intergenic	IRa
																									96273	T->G	intergenic	IRa
																									96290	T->G	intergenic	IRa
																									96313	T->G	intergenic	IRa
																									96333	A->C	intergenic	IRa
																									96389	G->A	ycf15	IRa
																									96803	G->C	intergenic	IRa
																									96869	C->T	intergenic	IRa
																									96879	C->T	intergenic	IRa
																									96900	A->G	intergenic	IRa
																									96968	G->T	trnL-CAA	IRa
																									96982	A->C	trnL-CAA	IRa
																									96986	G->T	trnL-CAA	IRa
																									96993	A->C	trnL-CAA	IRa
																									97032	C->T	trnL-CAA	IRa
																									97074	C->G	intergenic	IRa
																									97082	G->T	intergenic	IRa
																									97086	A->G	intergenic	IRa
																									97089	C->T	intergenic	IRa
																									97242	T->A	intergenic	IRa
																									97244	A->G	intergenic	IRa
																									97263	G->A	intergenic	IRa
																									97271	G->C	intergenic	IRa
																									97335	A->C	intergenic	IRa
																									97433	T->C	intergenic	IRa
																									97512	G->C	intergenic	IRa
																									97560	T->G	intergenic	IRa
																									97617	C->A	ndhB	IRa
																									97651	G->T	ndhB	IRa
																									97652	T->G	ndhB	IRa
																									97654	T->A	ndhB	IRa
																									97657	A->G	ndhB	IRa
																									97673	G->T	ndhB	IRa
																									97674	A->T	ndhB	IRa
																									97676	G->A	ndhB	IRa
																									97678	A->T	ndhB	IRa
																									97716	G->A	ndhB	IRa
																									97760	G->T	ndhB	IRa
																									97861	C->A	ndhB	IRa
																									97895	G->A	ndhB	IRa
																									97897	C->A	ndhB	IRa
																									97943	T->A	ndhB	IRa
																									97977	C->T	ndhB	IRa
																									97981	G->T	ndhB	IRa
																									98012	A->C	ndhB	IRa
																									98240	T->G	ndhB	IRa
																									98591	G->C	ndhB	IRa
																									98593	A->C	ndhB	IRa
																									98594	A->C	ndhB	IRa
																									98595	T->C	ndhB	IRa
																									98596	T->C	ndhB	IRa
																									98598	A->C	ndhB	IRa
																									98695	T->C	ndhB	IRa
																									98757	G->A	ndhB	IRa
																									98814	G->C	ndhB	IRa
																									98896	T->A	ndhB	IRa
																									98897	G->T	ndhB	IRa
																									98898	A->C	ndhB	IRa
																									98899	T->A	ndhB	IRa
																									99000	G->A	ndhB	IRa
																									99180	C->T	ndhB	IRa
																									102190	C->A	intergenic	IRa
																									102291	G->T	intergenic	IRa
																									102425	C->A	ycf15	IRa
																									102445	T->G	ycf15	IRa
																									102544	T->G	ycf15	IRa
																									103645	A->C	rrn16S	IRa
																									103652	G->T	rrn16S	IRa
																									103838	A->C	rrn16S	IRa
																									103964	A->C	rrn16S	IRa
																									103981	C->A	rrn16S	IRa
																									104043	A->G	rrn16S	IRa
																									104348	A->C	rrn16S	IRa
																									104367	G->T	rrn16S	IRa
																									104420	G->C	rrn16S	IRa
																									104844	G->A	rrn16S	IRa
																									104942	G->T	rrn16S	IRa
																									105385	C->A	intergenic	IRa
																									107068	G->C	rrn23S	IRa
																									107117	T->G	rrn23S	IRa
																									107950	G->A	rrn23S	IRa
																									108652	G->C	rrn23S	IRa
																									108884	A->C	rrn23S	IRa
																									109059	G->A	rrn23S	IRa
																									110016	A->T	rrn23S	IRa
																									110967	C->A	intergenic	IRa
																									113029	A->G	ndhF	SSC
																									113291	G->T	ndhF	SSC
																									113354	G->A	ndhF	SSC
																									113357	C->A	ndhF	SSC
																									113416	G->A	ndhF	SSC
																									114111	A->T	ndhF	SSC
																									114118	G->T	ndhF	SSC
																									114139	C->A	ndhF	SSC
																									114146	T->G	ndhF	SSC
																									114159	C->T	ndhF	SSC
																									114179	C->A	ndhF	SSC
																									114212	T->G	ndhF	SSC
																									114219	C->A	ndhF	SSC
																									114266	T->C	ndhF	SSC
																									114267	G->A	ndhF	SSC
																									114268	C->A	ndhF	SSC
																									114271	T->A	ndhF	SSC
																									114272	A->G	ndhF	SSC
																									114275	A->G	ndhF	SSC
																									114276	A->G	ndhF	SSC
																									114277	A->T	ndhF	SSC
																									114278	G->T	ndhF	SSC
																									114279	C->T	ndhF	SSC
																									114282	C->T	ndhF	SSC
																									114303	A->G	ndhF	SSC
																									114307	G->T	ndhF	SSC
																									114308	C->T	ndhF	SSC
																									114335	A->T	ndhF	SSC
																									114336	A->T	ndhF	SSC
																									114339	C->T	ndhF	SSC
																									114341	A->C	ndhF	SSC
																									114342	A->T	ndhF	SSC
																									114367	A->G	ndhF	SSC
																									114368	A->G	ndhF	SSC
																									114376	A->C	ndhF	SSC
																									114379	C->G	ndhF	SSC
																									114380	A->G	ndhF	SSC
																									114381	A->T	ndhF	SSC
																									114384	A->T	ndhF	SSC
																									114386	T->C	ndhF	SSC
																									114408	A->G	ndhF	SSC
																									114411	A->T	ndhF	SSC
																									114415	A->T	ndhF	SSC
																									114418	C->G	ndhF	SSC
																									114421	A->T	ndhF	SSC
																									114422	A->G	ndhF	SSC
																									114489	G->A	ndhF	SSC
																									114509	T->A	ndhF	SSC
																									114536	A->C	ndhF	SSC
																									114543	C->T	ndhF	SSC
																									114670	G->C	ndhF	SSC
																									114676	A->G	ndhF	SSC
																									114687	T->G	ndhF	SSC
																									114755	T->G	ndhF	SSC
																									114793	C->T	ndhF	SSC
																									114850	A->C	ndhF	SSC
																									114861	G->T	ndhF	SSC
																									114936	C->T	ndhF	SSC
																									114963	G->A	ndhF	SSC
																									115055	A->T	ndhF	SSC
																									115100	T->G	ndhF	SSC
																									115119	G->T	ndhF	SSC
																									115241	C->T	intergenic	SSC
																									115252	C->T	intergenic	SSC
																									115365	T->G	intergenic	SSC
																									115398	T->C	intergenic	SSC
																									115436	G->T	intergenic	SSC
																									115451	G->C	intergenic	SSC
																									115509	A->G	intergenic	SSC
																									115510	A->C	intergenic	SSC
																									115920	A->G	intergenic	SSC
																									115965	C->G	intergenic	SSC
																									116358	C->A	rpl32	SSC
																									116502	T->G	intergenic	SSC
																									116808	A->G	intergenic	SSC
																									116907	C->A	intergenic	SSC
																									116937	A->G	intergenic	SSC
																									117171	T->C	trnL-UAG	SSC
																									117251	T->G	intergenic	SSC
																									117282	T->G	intergenic	SSC
																									117341	T->A	ccsA	SSC
																									117395	C->A	ccsA	SSC
																									117412	A->T	ccsA	SSC
																									117419	G->T	ccsA	SSC
																									117502	G->T	ccsA	SSC
																									117572	C->A	ccsA	SSC
																									117575	C->A	ccsA	SSC
																									117612	T->C	ccsA	SSC
																									117677	A->G	ccsA	SSC
																									117741	T->C	ccsA	SSC
																									117814	T->G	ccsA	SSC
																									117820	T->G	ccsA	SSC
																									117990	T->A	ccsA	SSC
																									118031	G->T	ccsA	SSC
																									118035	T->G	ccsA	SSC
																									118088	T->C	ccsA	SSC
																									118094	T->C	ccsA	SSC
																									118095	A->C	ccsA	SSC
																									118097	A->T	ccsA	SSC
																									118106	C->T	ccsA	SSC
																									118114	C->T	ccsA	SSC
																									118115	T->A	ccsA	SSC
																									118174	T->G	ccsA	SSC
																									118212	T->G	ccsA	SSC
																									118558	A->G	ndhD	SSC
																									118566	G->T	ndhD	SSC
																									118653	G->T	ndhD	SSC
																									118715	G->C	ndhD	SSC
																									118734	A->C	ndhD	SSC
																									118744	C->T	ndhD	SSC
																									118780	C->A	ndhD	SSC
																									118782	G->T	ndhD	SSC
																									118796	G->A	ndhD	SSC
																									118859	C->T	ndhD	SSC
																									118897	A->G	ndhD	SSC
																									118933	G->T	ndhD	SSC
																									118972	A->C	ndhD	SSC
																									119058	G->T	ndhD	SSC
																									119140	T->G	ndhD	SSC
																									119195	C->G	ndhD	SSC
																									119214	T->G	ndhD	SSC
																									119239	T->C	ndhD	SSC
																									119560	A->C	ndhD	SSC
																									119586	A->C	ndhD	SSC
																									119601	G->C	ndhD	SSC
																									120006	T->G	ndhD	SSC
																									120015	C->A	ndhD	SSC
																									120027	T->C	ndhD	SSC
																									120414	G->A	intergenic	SSC
																									120418	C->T	intergenic	SSC
																									120445	A->C	intergenic	SSC
																									120495	G->A	intergenic	SSC
																									120523	C->T	intergenic	SSC
																									120540	T->A	intergenic	SSC
																									120565	A->T	intergenic	SSC
																									120566	A->T	intergenic	SSC
																									120644	A->G	ndhE	SSC
																									120671	A->G	ndhE	SSC
																									120896	G->T	ndhE	SSC
																									120902	G->A	ndhE	SSC
																									121044	G->A	intergenic	SSC
																									121122	C->A	intergenic	SSC
																									121808	G->A	intergenic	SSC
																									121857	G->A	intergenic	SSC
																									121946	T->G	intergenic	SSC
																									121953	T->C	intergenic	SSC
																									122205	C->A	ndhI	SSC
																									122243	A->C	ndhI	SSC
																									122622	T->C	intergenic	SSC
																									122642	C->G	intergenic	SSC
																									122668	G->A	intergenic	SSC
																									122706	T->C	ndhA	SSC
																									122715	T->C	ndhA	SSC
																									122751	T->G	ndhA	SSC
																									123001	T->G	ndhA	SSC
																									123101	C->A	ndhA	SSC
																									123121	C->A	ndhA	SSC
																									123150	G->T	ndhA	SSC
																									123161	A->G	ndhA	SSC
																									123169	T->G	ndhA	SSC
																									123301	A->C	ndhA	SSC
																									123422	T->C	ndhA	SSC
																									123470	G->A	ndhA	SSC
																									123575	G->A	ndhA	SSC
																									123647	C->T	ndhA	SSC
																									123674	C->A	ndhA	SSC
																									123748	G->A	ndhA	SSC
																									123897	A->T	ndhA	SSC
																									123950	G->T	ndhA	SSC
																									123981	C->A	ndhA	SSC
																									124003	G->T	ndhA	SSC
																									124024	G->T	ndhA	SSC
																									124065	C->A	ndhA	SSC
																									124083	G->T	ndhA	SSC
																									124096	C->T	ndhA	SSC
																									124163	A->C	ndhA	SSC
																									124222	A->G	ndhA	SSC
																									124229	G->T	ndhA	SSC
																									124674	G->T	ndhA	SSC
																									124680	G->A	ndhA	SSC
																									124800	T->G	ndhA	SSC
																									124910	C->T	ndhH	SSC
																									124912	G->T	ndhH	SSC
																									124987	C->T	ndhH	SSC
																									125042	G->C	ndhH	SSC
																									125150	G->T	ndhH	SSC
																									125192	T->C	ndhH	SSC
																									125213	A->C	ndhH	SSC
																									125294	A->C	ndhH	SSC
																									125545	T->C	ndhH	SSC
																									125560	G->A	ndhH	SSC
																									125622	C->T	ndhH	SSC
																									125635	G->A	ndhH	SSC
																									125644	C->T	ndhH	SSC
																									125824	T->A	ndhH	SSC
																									125826	A->T	ndhH	SSC
																									125854	G->T	ndhH	SSC
																									125859	A->G	ndhH	SSC
																									125985	C->T	ndhH	SSC
																									126165	C->G	rps15	SSC
																									126173	A->C	rps15	SSC
																									126218	C->T	rps15	SSC
																									126319	T->C	rps15	SSC
																									126386	C->A	rps15	SSC
																									126397	T->G	rps15	SSC
																									126413	G->A	intergenic	SSC
																									126796	A->C	ycf1	SSC
																									127028	A->G	ycf1	SSC
																									127123	G->T	ycf1	SSC
																									127505	G->C	ycf1	SSC
																									127571	C->T	ycf1	SSC
																									128105	T->G	ycf1	SSC
																									128193	T->G	ycf1	SSC
																									128288	G->T	ycf1	SSC
																									128472	G->T	ycf1	SSC
																									128505	T->G	ycf1	SSC
																									128632	G->T	ycf1	SSC
																									128725	A->C	ycf1	SSC
																									128796	G->T	ycf1	SSC
																									128917	T->G	ycf1	SSC
																									129171	C->T	ycf1	SSC
																									129208	A->G	ycf1	SSC
																									129213	C->A	ycf1	SSC
																									129220	C->T	ycf1	SSC
																									129222	G->T	ycf1	SSC
																									129247	G->T	ycf1	SSC
																									129258	T->C	ycf1	SSC
																									129298	T->C	ycf1	SSC
																									129371	G->T	ycf1	SSC
																									129392	G->T	ycf1	SSC
																									129470	G->T	ycf1	SSC
																									129484	C->T	ycf1	SSC
																									129490	C->G	ycf1	SSC
																									129606	T->C	ycf1	SSC
																									129651	G->A	ycf1	SSC
																									129652	A->C	ycf1	SSC
																									129653	A->C	ycf1	SSC
																									129658	T->C	ycf1	SSC
																									129661	C->T	ycf1	SSC
																									129745	T->A	ycf1	SSC
																									129755	T->C	ycf1	SSC
																									129776	G->C	ycf1	SSC
																									129790	T->C	ycf1	SSC
																									129835	C->T	ycf1	SSC
																									129843	C->A	ycf1	SSC
																									129867	T->A	ycf1	SSC
																									129873	T->C	ycf1	SSC
																									129942	G->T	ycf1	SSC
																									130035	C->T	ycf1	SSC
																									130043	T->C	ycf1	SSC
																									130063	T->C	ycf1	SSC
																									130065	T->G	ycf1	SSC
																									130068	G->T	ycf1	SSC
																									130101	T->C	ycf1	SSC
																									130158	A->T	ycf1	SSC
																									130199	A->G	ycf1	SSC
																									130216	G->T	ycf1	SSC
																									130224	C->T	ycf1	SSC
																									130264	T->G	ycf1	SSC
																									130428	G->T	ycf1	SSC
																									130492	C->T	ycf1	SSC
																									130497	C->A	ycf1	SSC
																									130504	G->C	ycf1	SSC
																									130509	C->A	ycf1	SSC
																									130516	C->G	ycf1	SSC
																									130522	A->C	ycf1	SSC
																									130536	G->A	ycf1	SSC
																									130591	T->A	ycf1	SSC
																									130642	G->A	ycf1	SSC
																									130665	G->T	ycf1	SSC
																									130793	A->G	ycf1	SSC
																									130802	A->C	ycf1	SSC
																									130810	T->G	ycf1	SSC
																									131015	C->A	ycf1	SSC
																									131219	C->A	ycf1	SSC
																									131232	C->A	ycf1	SSC
																									131247	C->T	ycf1	SSC
																									131279	C->A	ycf1	SSC
																									131282	T->G	ycf1	SSC
																									131314	T->G	ycf1	SSC
																									131498	C->A	ycf1	SSC
																									131508	A->G	ycf1	SSC
																									131517	A->T	ycf1	SSC
																									131559	T->G	ycf1	SSC
																									131614	T->G	ycf1	SSC
																									131651	A->T	ycf1	SSC
																									131660	A->C	ycf1	SSC
																									131702	G->T	ycf1	SSC
																									131754	C->A	ycf1	SSC
																									131763	A->C	ycf1	SSC
																									131773	T->G	ycf1	SSC
																									131778	A->T	ycf1	SSC
																									131784	A->C	ycf1	SSC
																									131785	G->T	ycf1	SSC
																									131787	C->T	ycf1	SSC
																									131789	T->A	ycf1	SSC
																									131790	T->A	ycf1	SSC
																									131791	T->A	ycf1	SSC
																									131792	T->A	ycf1	SSC
																									131794	T->A	ycf1	SSC
																									131805	T->A	ycf1	SSC
																									131807	A->G	ycf1	SSC
																									131811	G->A	ycf1	SSC
																									131812	C->A	ycf1	SSC
																									131817	C->T	ycf1	SSC
																									131845	T->C	ycf1	SSC
																									131853	T->G	ycf1	SSC
																									131920	C->T	ycf1	SSC
																									131943	T->G	ycf1	SSC
																									132001	C->T	ycf1	SSC
																									132031	T->G	ycf1	SSC
																									132097	A->G	ycf1	SSC
																									132124	G->T	ycf1	SSC
																									132132	A->G	ycf1	SSC
																									132133	A->T	ycf1	SSC
																									132144	T->C	ycf1	SSC
																									132145	G->C	ycf1	SSC
																									132154	G->C	ycf1	SSC
																									132204	C->T	ycf1	SSC
																									132226	C->G	ycf1	SSC
																									132228	T->G	ycf1	SSC
																									132275	C->G	ycf1	SSC
																									132298	C->G	ycf1	SSC
																									132301	T->A	ycf1	SSC
																									132303	C->T	ycf1	SSC
																									132340	T->G	ycf1	SSC
																									132354	A->T	ycf1	SSC
																									132358	C->T	ycf1	SSC
																									132367	C->A	ycf1	SSC
																									132380	C->T	ycf1	SSC
																									132415	T->A	ycf1	SSC
																									132416	T->G	ycf1	SSC
																									132449	A->C	ycf1	SSC
																									132451	T->G	ycf1	SSC
																									132460	T->G	ycf1	SSC
																									132493	T->G	ycf1	SSC
																									132498	T->G	ycf1	SSC
																									132624	T->G	ycf1	SSC
																									132786	T->G	ycf1	SSC
																									132901	T->G	ycf1	SSC
																									132918	T->G	ycf1	SSC
																									132942	T->C	ycf1	SSC
																									132962	G->A	ycf1	SSC
																									132979	T->C	ycf1	SSC
																									133051	G->T	ycf1	SSC
																									133064	A->C	ycf1	SSC
																									133089	G->A	ycf1	SSC
																									133115	T->G	ycf1	SSC
																									133116	C->T	ycf1	SSC
																									133140	C->T	ycf1	SSC
																									133143	C->T	ycf1	SSC
																									133144	G->T	ycf1	SSC
																									133146	C->T	ycf1	SSC
																									133157	T->G	ycf1	SSC
																									133158	C->A	ycf1	SSC
																									133159	C->A	ycf1	SSC
																									133163	C->T	ycf1	SSC
																									133270	C->G	ycf1	SSC
																									133303	T->C	ycf1	SSC
																									133331	T->G	ycf1	SSC
																									133335	A->C	ycf1	SSC
																									133336	G->C	ycf1	SSC
																									133337	T->G	ycf1	SSC
																									133380	T->C	ycf1	IRb
																									133420	T->C	ycf1	IRb
																									133525	T->C	ycf1	IRb
																									133564	T->C	ycf1	IRb
																									133570	G->T	ycf1	IRb
																									133579	T->G	ycf1	IRb
																									133622	T->C	ycf1	IRb
																									133786	G->C	intergenic	IRb
																									133796	A->C	intergenic	IRb
																									133834	T->G	intergenic	IRb
																									133981	C->T	intergenic	IRb
																									134022	T->C	intergenic	IRb
																									134037	G->A	intergenic	IRb
																									134091	A->C	intergenic	IRb
																									134197	G->T	intergenic	IRb
																									134198	A->C	intergenic	IRb
																									134206	A->T	intergenic	IRb
																									134279	G->C	intergenic	IRb
																									134281	A->C	intergenic	IRb
																									134284	G->T	intergenic	IRb
																									134292	C->A	intergenic	IRb
																									134293	T->A	intergenic	IRb
																									134296	G->T	intergenic	IRb
																									134299	C->T	intergenic	IRb
																									134331	T->G	intergenic	IRb
																									134351	G->A	intergenic	IRb
																									134363	C->A	intergenic	IRb
																									134379	T->C	intergenic	IRb
																									134415	T->C	intergenic	IRb
																									134417	T->C	intergenic	IRb
																									134429	A->C	intergenic	IRb
																									134488	A->T	intergenic	IRb
																									134567	G->C	intergenic	IRb
																									134651	A->G	intergenic	IRb
																									134654	C->T	intergenic	IRb
																									134656	T->G	intergenic	IRb
																									134700	C->A	intergenic	IRb
																									134756	T->C	intergenic	IRb
																									134855	A->C	intergenic	IRb
																									134861	C->A	intergenic	IRb
																									134924	A->T	intergenic	IRb
																									135017	G->T	intergenic	IRb
																									135033	G->T	intergenic	IRb
																									135129	C->A	intergenic	IRb
[truncated: 244 more rows]
