# Supplementary material for: The complete chloroplast genome sequence of Actinidia arguta using the PacBio RS II platform
Source: PLoS One. 2018 May 24;13(5):e0197393. doi: 10.1371/journal.pone.0197393 (PMC5968424; doi:10.1371/journal.pone.0197393)
Supplement: S4 Table — (XLSX) [file pone.0197393.s004.xlsx]

## Sheet: Sheet1
Table S4 Analysis of InDels between A. arguta and other Actinidia species
Actinidia_arguta_vs_Actinidia_Chinensis_KP297242					Actinidia_arguta_vs_Actinidia_Chinensis_KP297242					Actinidia_arguta_vs_Actinidia_Chinensis_KP297244					Actinidia_arguta_vs_Actinidia_Chinensis_KP297245					Actinidia_arguta_vs_Actinidia_polygama					Actinidia_arguta_vs_Actinidia_tetramera
start	length	sequence	gene	region		start	length	sequence	gene	region		start	length	sequence	gene	region		start	length	sequence	gene	region		start	length	sequence	gene	region		start	length	sequence	gene	region
3727	9	AAATATAAA	intergenic	LSC		3718	1	T	intergenic	LSC		3718	1	t	intergenic	LSC		3718	1	T	intergenic	LSC		1296	16	atttagattatttagg	intergenic	LSC		886	7	AAATAGA	intergenic	LSC
3941	10	CAAAATTTAA	intergenic	LSC		3727	9	AAATATAAA	intergenic	LSC		3727	9	aaatataaa	intergenic	LSC		3727	9	AAATATAAA	intergenic	LSC		3730	5	aaaat	intergenic	LSC		1237	5	ATTAC	intergenic	LSC
3972	9	CATAATATT	intergenic	LSC		3941	10	CAAAATTTAA	intergenic	LSC		3941	10	caaaatttaa	intergenic	LSC		3941	10	CAAAATTTAA	intergenic	LSC		3743	9	aaatataaa	intergenic	LSC		3102	1	A	intergenic	LSC
4314	15	ATACGAGTCATCACT	intergenic	LSC		3972	9	CATAATATT	intergenic	LSC		3972	9	cataatatt	intergenic	LSC		3972	9	CATAATATT	intergenic	LSC		3862	4	ttaa	intergenic	LSC		3714	3	AAA	intergenic	LSC
5715	5	TAATA	intergenic	LSC		4314	15	ATACGAGTCATCACT	intergenic	LSC		4325	15	cactatacgagtcat	intergenic	LSC		4314	15	ATACGAGTCATCACT	intergenic	LSC		3982	9	cataatatt	intergenic	LSC		3737	5	ATAAA	intergenic	LSC
5724	3	AAA	intergenic	LSC		5715	5	TAATA	intergenic	LSC		5721	2	tt	intergenic	LSC		5715	5	TAATA	intergenic	LSC		4336	15	actatacgagtcatc	intergenic and rps16	LSC		3981	8	ATATTAAT	intergenic	LSC
6171	5	ATCAA	intergenic	LSC		5724	3	AAA	intergenic	LSC		6168	7	ttactaa	intergenic	LSC		5724	3	AAA	intergenic	LSC		5620	13	atagatggataga	intergenic	LSC		4295	8	GTTATATA	intergenic	LSC
6226	1	A	intergenic	LSC		6114	8	CAATTATT	intergenic	LSC		6230	1	a	intergenic	LSC		6171	5	ATCAA	intergenic	LSC		5961	1	t	intergenic	LSC		4748	1	T	intergenic	LSC
6411	10	AGTCTTAAGA	intergenic	LSC		6179	5	ATCAA	intergenic	LSC		6415	10	agtcttaaga	intergenic	LSC		6226	1	A	intergenic	LSC		6430	8	agagactt	intergenic	LSC		4779	1	A	intergenic	LSC
6554	25	ATAGGGAAAGAATAGGGAATAAGAA	intergenic	LSC		6234	1	A	intergenic	LSC		6538	25	ggaagaatagggaataagagatagg	intergenic	LSC		6411	10	AGTCTTAAGA	intergenic	LSC		6563	25	atagggaaagaatagggaataagaa	intergenic	LSC		5822	12	GATGAAAAATTC	intergenic	LSC
6708	3	TTT	intergenic	LSC		6419	10	AGTCTTAAGA	intergenic	LSC		6712	2	tt	intergenic	LSC		6554	25	ATAGGGAAAGAATAGGGAATAAGAA	intergenic	LSC		7615	8	aattgata	intergenic	LSC		6167	5	ATCAA	intergenic	LSC
6819	1	A	intergenic	LSC		6562	25	ATAGGGAAAGAATAGGGAATAAGAA	intergenic	LSC		6852	6	tacaaa	intergenic	LSC		6708	2	TT	intergenic	LSC		7913	1	t	psbI	LSC		6211	11	TTAAATAATTC	intergenic	LSC
6850	6	TACAAA	intergenic	LSC		6716	2	TT	intergenic	LSC		6934	6	attcaa	trnQ-UUG	LSC		6848	6	TACAAA	intergenic	LSC		8091	2	aa	intergenic	LSC		6423	10	AGTCTTAAGA	intergenic	LSC
6932	6	ATTCAA	trnQ-UUG	LSC		6826	1	A	intergenic	LSC		7234	1	a	intergenic	LSC		6930	6	ATTCAA	trnQ-UUG	LSC		8643	3	tac	intergenic	LSC		6803	2	AA	intergenic	LSC
7232	1	A	intergenic	LSC		6856	6	TACAAA	intergenic	LSC		7917	1	t	psbI	LSC		7230	1	A	intergenic	LSC		9731	13	tatattatattcc	intergenic	LSC		7211	1	A	intergenic	LSC
7915	1	T	psbI	LSC		6938	6	ATTCAA	trnQ-UUG	LSC		8096	3	aaa	intergenic	LSC		7913	1	T	psbI	LSC		9816	2	at	intergenic	LSC		7894	1	T	psbI	LSC
8094	3	AAA	intergenic	LSC		7238	1	A	intergenic	LSC		8299	1	a	intergenic	LSC		8092	3	AAA	intergenic	LSC		9886	9	taaagaata	intergenic	LSC		8072	4	AAAA	intergenic	LSC
8297	1	A	intergenic	LSC		7921	1	T	psbI	LSC		8652	1	t	intergenic	LSC		8295	1	A	intergenic	LSC		9930	13	tattctatattga	intergenic	LSC		8277	1	A	intergenic	LSC
8649	1	T	intergenic	LSC		8100	3	AAA	intergenic	LSC		8849	1	a	intergenic	LSC		8647	1	T	intergenic	LSC		10091	1	t	intergenic	LSC		8613	4	CTTC	intergenic	LSC
8847	1	A	intergenic	LSC		8303	1	A	intergenic	LSC		9556	7	atcttag	intergenic	LSC		8845	1	A	intergenic	LSC		10189	3	ttt	atpA	LSC		8639	2	TA	intergenic	LSC
9554	7	ATCTTAG	intergenic	LSC		8656	1	T	intergenic	LSC		9810	2	at	intergenic	LSC		9552	7	ATCTTAG	intergenic	LSC		12368	9	tcaattact	atpF	LSC		8655	14	ATTGGAATAAAAAA	intergenic	LSC
9807	1	A	intergenic	LSC		8854	1	A	intergenic	LSC		9901	3	tta	intergenic	LSC		9805	1	A	intergenic	LSC		12416	1	t	atpF	LSC		8840	1	G	intergenic	LSC
9814	1	A	intergenic	LSC		9561	7	ATCTTAG	intergenic	LSC		10018	1	t	trnR-UCU	LSC		9812	1	A	intergenic	LSC		12462	1	a	atpF	LSC		9242	5	AGTAG	intergenic	LSC
9907	8	TATTCTAT	intergenic	LSC		9814	1	A	intergenic	LSC		10067	1	t	intergenic	LSC		9897	3	TTA	intergenic	LSC		13232	10	atatatagta	intergenic	LSC		9759	17	ATATATTATAATACTCC	intergenic	LSC
10021	1	T	trnR-UCU	LSC		9821	1	A	intergenic	LSC		10165	1	t	intergenic	LSC		10014	1	T	trnR-UCU	LSC		13249	1	a	intergenic	LSC		9822	2	AT	intergenic	LSC
10070	1	T	intergenic	LSC		9914	8	TATTCTAT	intergenic	LSC		11808	2	aa	atpF	LSC		10063	1	T	trnR-UCU and intergenic	LSC		13274	2	tt	intergenic	LSC		9886	23	TATCATTTATATCTTTAAAATAG	intergenic	LSC
10168	1	T	intergenic	LSC		10028	1	T	trnR-UCU	LSC		12438	1	a	atpF	LSC		10161	1	T	intergenic	LSC		13821	2	aa	intergenic	LSC		9919	8	GAATATAA	intergenic	LSC
11811	2	AA	atpF	LSC		10077	1	T	intergenic	LSC		12688	1	a	atpF	LSC		11804	2	AA	atpF	LSC		14668	9	tataattaa	intergenic	LSC		9973	10	TTATTAATAA	intergenic	LSC
12441	2	AA	atpF	LSC		10175	1	T	atpA	LSC		13224	2	tt	intergenic	LSC		12434	1	A	atpF	LSC		14740	3	ttt	intergenic	LSC		10006	1	A	trnR-UCU	LSC
12692	1	A	atpF	LSC		11818	2	AA	atpF	LSC		13257	22	atttaatattaaaattaaataa	intergenic	LSC		12684	1	A	atpF	LSC		14769	6	taatct	intergenic and atpI	LSC		10065	1	T	intergenic	LSC
13217	1	T	intergenic	LSC		12448	1	A	atpF	LSC		13820	2	aa	intergenic	LSC		13222	13	TTTTTTTTATATA	intergenic	LSC		14875	2	aa	atpI	LSC		10114	1	T	intergenic	LSC
13222	1	T	intergenic	LSC		12698	1	A	atpF	LSC		14465	5	aattt	intergenic	LSC		13245	1	A	intergenic	LSC		15677	1	a	intergenic	LSC		10212	3	TTT	atpA	LSC
13261	18	ATTTAATATTAAAATTAA	intergenic	LSC		13236	13	TTTTTTTTATATA	intergenic	LSC		14672	25	tataattaatataattaagtattaa	intergenic	LSC		13257	13	AATATTAAAATTA	intergenic	LSC		16590	9	cttttaaga	intergenic	LSC		11857	3	AAA	atpF	LSC
13286	4	AGAA	intergenic	LSC		13259	1	A	intergenic	LSC		14760	3	ttt	intergenic	LSC		13282	3	AAT	intergenic	LSC		17946	9	aaaattcgc	rpoC2	LSC		12488	1	A	atpF	LSC
13824	1	A	intergenic	LSC		13271	13	AATATTAAAATTA	intergenic	LSC		14894	1	a	atpI	LSC		13819	2	AA	intergenic	LSC		23010	19	cttaattaaagtaataaat	rpoC1	LSC		13264	10	TAGTATATAT	intergenic	LSC
14463	5	AATTT	intergenic	LSC		13296	3	AAT	intergenic	LSC		15697	1	a	intergenic	LSC		14459	5	AATTT	intergenic	LSC		23049	7	aattcat	rpoC1	LSC		13278	5	TATAT	intergenic	LSC
14675	25	TATAATTAATATAATTAAGTATTAA	intergenic	LSC		13833	2	AA	intergenic	LSC		16610	9	cttttaaga	intergenic	LSC		14671	25	TATAATTAATATAATTAAGTATTAA	intergenic	LSC		27318	9	ttttctact	intergenic	LSC		13289	1	T	intergenic	LSC
14763	3	TTT	intergenic	LSC		14473	5	AATTT	intergenic	LSC		17966	9	aaaattcgc	rpoC2	LSC		14759	3	TTT	intergenic	LSC		27472	1	a	intergenic	LSC		14265	3	TCA	intergenic	LSC
14897	1	A	atpI	LSC		14685	25	TATAATTAATATAATTAAGTATTAA	intergenic	LSC		23030	19	cttaattaaagtaataaat	rpoC1	LSC		14893	1	A	atpI	LSC		27480	7	atattac	intergenic	LSC		14354	1	T	intergenic	LSC
15700	1	A	intergenic	LSC		14773	3	TTT	atpI	LSC		23069	7	aattcat	rpoC1	LSC		15696	1	A	intergenic	LSC		27531	33	atttgatcttttcacttagataaagacatcaaa	intergenic	LSC		14549	9	AATCATTCT	intergenic	LSC
16613	9	CTTTTAAGA	intergenic	LSC		14907	1	A	atpI	LSC		27500	7	atattac	intergenic	LSC		16609	9	CTTTTAAGA	intergenic	LSC		27674	2	tt	intergenic	LSC		14701	40	TAATTAATATAATTAAGTAATAATAATAATTAAGTAATAG	intergenic	LSC
17969	9	AAAATTCGC	rpoC2	LSC		15710	1	A	intergenic	LSC		27534	120	aaataaatggattcagtatttgatcttttcacttagataaagacatcaaaatcagaaacaatatagagtcgattttttttgcacttaataacccctttcctttcatggattccattcttc	intergenic	LSC		17965	9	AAAATTCGC	rpoC2	LSC		27764	2	ta	intergenic	LSC		14802	3	TTT	atpI	LSC
23033	19	CTTAATTAAAGTAATAAAT	rpoC1	LSC		16623	9	CTTTTAAGA	intergenic	LSC		27694	1	t	intergenic	LSC		23029	19	CTTAATTAAAGTAATAAAT	rpoC1	LSC		28150	8	tcatgaat	intergenic	LSC		15739	1	A	rps2	LSC
23072	7	AATTCAT	rpoC1	LSC		17979	9	AAAATTCGC	rpoC2	LSC		27784	2	ta	intergenic	LSC		23068	7	AATTCAT	rpoC1	LSC		28248	4	caat	intergenic and trnC-GCA	LSC		16652	9	CTTTTAAGA	rpoC2	LSC
27503	7	ATATTAC	intergenic	LSC		23043	19	CTTAATTAAAGTAATAAAT	rpoC1	LSC		28170	8	tcatgaat	intergenic	LSC		27499	7	ATATTAC	intergenic	LSC		28343	2	aa	intergenic	LSC		18008	9	AAAATTCGC	rpoC2	LSC
27537	120	AAATAAATGGATTCAGTATTTGATCTTTTCACTTAGATAAAGACATCAAAATCAGAAACAATATAGAGTCGATTTTTTTTGCACTTAATAACCCCTTTCCTTTCATGGATTCCATTCTTC	intergenic	LSC		23082	7	AATTCAT	rpoC1	LSC		28268	4	caat	trnC-GCA	LSC		27533	120	AAATAAATGGATTCAGTATTTGATCTTTTCACTTAGATAAAGACATCAAAATCAGAAACAATATAGAGTCGATTTTTTTTGCACTTAATAACCCCTTTCCTTTCATGGATTCCATTCTTC	intergenic	LSC		28512	17	ttctgctgatataactc	intergenic	LSC		18809	21	AGGAAAATGGATATCTCCAGA	rpoC2	LSC
27697	1	T	intergenic	LSC		27513	7	ATATTAC	intergenic	LSC		28363	1	a	intergenic	LSC		27693	1	T	intergenic	LSC		28776	7	tttctag	intergenic	LSC		23047	1	A	rpoC1	LSC
27787	2	TA	intergenic	LSC		27547	120	AAATAAATGGATTCAGTATTTGATCTTTTCACTTAGATAAAGACATCAAAATCAGAAACAATATAGAGTCGATTTTTTTTGCACTTAATAACCCCTTTCCTTTCATGGATTCCATTCTTC	intergenic	LSC		28531	17	ttctgctgatataactc	intergenic	LSC		27783	2	TA	intergenic	LSC		28843	5	agaat	intergenic	LSC		23073	19	CTTAATTAAAGTAATAAAT	rpoC1	LSC
28173	8	TCATGAAT	intergenic	LSC		27707	1	T	intergenic	LSC		28805	4	tatc	intergenic	LSC		28169	8	TCATGAAT	intergenic	LSC		29700	7	tgtacat	intergenic	LSC		23112	7	AATTCAT	rpoC1	LSC
28271	4	CAAT	trnC-GCA	LSC		27797	2	TA	intergenic	LSC		29494	8	ctgtcaat	intergenic	LSC		28267	4	CAAT	trnC-GCA	LSC		29811	8	tatttttc	intergenic	LSC		27543	7	ATATTAC	intergenic	LSC
28366	1	A	intergenic	LSC		28183	8	TCATGAAT	intergenic	LSC		29536	1	a	intergenic	LSC		28362	1	A	intergenic	LSC		29847	8	aatataac	intergenic	LSC		27649	1	T	intergenic	LSC
28534	17	TTCTGCTGATATAACTC	intergenic	LSC		28281	4	CAAT	trnC-GCA	LSC		29733	9	atatatgga	intergenic	LSC		28530	17	TTCTGCTGATATAACTC	intergenic	LSC		29949	1	c	psbM	LSC		27697	3	AAA	intergenic	LSC
28808	4	TATC	intergenic	LSC		28376	1	A	intergenic	LSC		29844	8	tattattt	intergenic	LSC		28804	4	TATC	intergenic	LSC		30941	8	cctccgta	intergenic	LSC		27740	1	T	intergenic	LSC
28998	1	A	intergenic	LSC		28544	17	TTCTGCTGATATAACTC	intergenic	LSC		29874	1	a	intergenic	LSC		28994	1	A	intergenic	LSC		31425	19	tagatatattaaatatatg	intergenic	LSC		27830	2	TA	intergenic	LSC
29019	1	A	intergenic	LSC		28818	4	TATC	intergenic	LSC		29966	1	c	psbM	LSC		29015	1	A	intergenic	LSC		31488	1	c	intergenic	LSC		28216	8	TCATGAAT	intergenic	LSC
29498	8	CTGTCAAT	intergenic	LSC		29008	1	A	intergenic	LSC		30759	1	a	intergenic	LSC		29494	8	CTGTCAAT	intergenic	LSC		31712	7	ataattt	intergenic	LSC		28314	4	CAAT	trnC-GCA	LSC
29540	1	A	intergenic	LSC		29029	1	A	intergenic	LSC		30959	8	cctccgta	intergenic	LSC		29536	1	A	intergenic	LSC		32155	3	ttt	intergenic	LSC		28409	2	AA	intergenic	LSC
29737	9	ATATATGGA	intergenic	LSC		29508	8	CTGTCAAT	intergenic	LSC		31430	19	tattaaatatatatagata	intergenic	LSC		29733	9	ATATATGGA	intergenic	LSC		32247	14	agttagagtatact	intergenic	LSC		28578	17	TTCTGCTGATATAACTC	intergenic	LSC
29848	8	TATTATTT	intergenic	LSC		29550	1	A	intergenic	LSC		32172	2	tt	intergenic	LSC		29844	8	TATTATTT	intergenic	LSC		32284	17	tatagttattatagtta	intergenic	LSC		28846	6	TAGTTT	intergenic	LSC
29878	1	A	intergenic	LSC		29747	9	ATATATGGA	intergenic	LSC		32284	24	tatagttataatgaattatagtta	intergenic	LSC		29874	1	A	intergenic	LSC		32552	4	tatt	intergenic	LSC		28905	6	GTCAAG	intergenic	LSC
29970	1	C	psbM	LSC		29858	8	TATTATTT	intergenic	LSC		32451	11	aaaataaaaag	intergenic	LSC		29966	1	C	psbM	LSC		32801	6	ataaga	intergenic	LSC		29064	1	A	intergenic	LSC
30760	1	A	intergenic	LSC		29888	1	A	intergenic	LSC		32570	4	tatt	intergenic	LSC		30756	1	A	intergenic	LSC		32960	2	ta	intergenic	LSC		29102	10	ATTTAGTAAT	petN	LSC
30963	8	CCTCCGTA	intergenic	LSC		29980	1	C	psbM	LSC		32819	6	ataaga	intergenic	LSC		30959	8	CCTCCGTA	intergenic	LSC		33353	2	ac	intergenic	LSC		29748	67	AATAGACGTAGCAAAGAAATAGAATTGGGTACTATGTACATTCCATATATGGAATTGATATCTACAT	intergenic	LSC
31434	19	TATTAAATATATATAGATA	intergenic	LSC		30770	1	A	intergenic	LSC		32976	1	c	intergenic	LSC		31430	19	TATTAAATATATATAGATA	intergenic	LSC		36135	5	aatta	trnS-UGA	LSC		29822	45	ATGCAGATAATATTGTATATATGAAGATAGTATTGTAGAGTGGTC	intergenic	LSC
31475	1	A	intergenic	LSC		30973	8	CCTCCGTA	trnE-UUC	LSC		32985	6	attgta	intergenic	LSC		32172	2	TT	intergenic	LSC		36993	1	c	intergenic	LSC		29874	9	AAATTAAGC	intergenic	LSC
31727	8	AATACTAA	intergenic	LSC		31340	10	GATTAAATCC	intergenic	LSC		33375	2	ac	intergenic	LSC		32284	24	TATAGTTATAATGAATTATAGTTA	intergenic	LSC		37240	1	a	trnfM-CAU	LSC		29916	1	A	psbM	LSC
32185	2	TT	intergenic	LSC		31454	19	TATTAAATATATATAGATA	intergenic	LSC		33404	6	attgat	psbD	LSC		32451	11	AAAATAAAAAG	intergenic	LSC		38141	4	taag	psaB	LSC		30008	1	C	psbM	LSC
32297	24	TATAGTTATAATGAATTATAGTTA	intergenic	LSC		32196	2	TT	intergenic	LSC		37015	1	c	trnG-UCC	LSC		32570	4	TATT	intergenic	LSC		42793	7	tttagat	intergenic	LSC		30645	10	AGAAAGAAGT	trnD-GUC	LSC
32464	11	AAAATAAAAAG	intergenic	LSC		32308	24	TATAGTTATAATGAATTATAGTTA	intergenic	LSC		37131	3	aaa	intergenic	LSC		32819	6	ATAAGA	intergenic	LSC		43211	2	aa	ycf3	LSC		30798	1	A	intergenic	LSC
32583	4	TATT	intergenic	LSC		32475	11	AAAATAAAAAG	intergenic	LSC		37217	2	at	intergenic	LSC		32976	1	C	intergenic	LSC		43728	1	g	ycf3	LSC		31000	8	CCTCCGTA	trnE-UUC	LSC
32832	6	ATAAGA	intergenic	LSC		32594	4	TATT	intergenic	LSC		37265	1	a	trnfM-CAU	LSC		32985	6	ATTGTA	intergenic	LSC		45051	5	tgtaa	ycf3	LSC		31370	7	TAAATCC	intergenic	LSC
32989	1	C	intergenic	LSC		32843	6	ATAAGA	intergenic	LSC		37466	7	agagtga	intergenic	LSC		33375	2	AC	intergenic	LSC		45158	2	tt	intergenic	LSC		31478	19	TATTAAATATATATAGATA	intergenic	LSC
32998	6	ATTGTA	intergenic	LSC		33000	1	C	intergenic	LSC		38166	4	taag	psaB	LSC		33404	6	ATTGAT	psbD	LSC		45254	2	aa	intergenic	LSC		31548	1	A	intergenic	LSC
33388	2	AC	psbD	LSC		33009	6	ATTGTA	intergenic	LSC		42818	7	gttagat	intergenic	LSC		37015	1	C	trnG-UCC	LSC		45936	6	taacca	intergenic	LSC		31643	14	TTCATTCATTGATA	intergenic	LSC
33417	6	ATTGAT	psbD	LSC		33399	2	AC	psbD	LSC		43230	16	attaatttcttaataa	ycf3	LSC		37131	3	AAA	intergenic	LSC		46432	18	ttcaaattgctgtggcag	rps4	LSC		31678	6	TCTATC	intergenic	LSC
37028	1	C	trnG-UCC	LSC		33428	6	ATTGAT	psbD	LSC		43424	1	c	ycf3	LSC		37217	2	AT	intergenic	LSC		47143	9	ttccggctc	intergenic	LSC		31777	7	ATAATTT	intergenic	LSC
37144	3	AAA	intergenic	LSC		37039	1	C	trnG-UCC	LSC		44981	6	ataaga	ycf3	LSC		37265	1	A	trnfM-CAU	LSC		47369	7	atgaatt	intergenic	LSC		32224	11	TTTTTTTTAAG	intergenic	LSC
37230	2	AT	trnfM-CAU	LSC		37155	4	AAAA	intergenic	LSC		45092	5	tgtaa	ycf3	LSC		37466	7	AGAGTGA	intergenic	LSC		47786	1	t	intergenic	LSC		32277	1	A	intergenic	LSC
37278	1	A	trnfM-CAU	LSC		37242	2	AT	trnfM-CAU	LSC		45298	1	a	intergenic	LSC		38166	4	TAAG	psaB	LSC		47960	2	aa	intergenic	LSC		32344	54	TATAGTTATAGTATAGTAGTTATAGTTAGAGTATACTATAATGAATTATAGTTA	intergenic	LSC
37479	7	AGAGTGA	intergenic	LSC		37290	1	A	trnfM-CAU	LSC		45550	2	aa	intergenic	LSC		42818	7	GTTAGAT	intergenic	LSC		48261	1	a	intergenic	LSC		32649	4	TATT	intergenic	LSC
38179	4	TAAG	psaB	LSC		37491	7	AGAGTGA	intergenic	LSC		46096	1	t	intergenic	LSC		43230	16	ATTAATTTCTTAATAA	ycf3	LSC		48600	8	actaaaat	intergenic	LSC		32849	2	AT	intergenic	LSC
42831	7	GTTAGAT	intergenic	LSC		38191	4	TAAG	psaB	LSC		46223	4	atat	intergenic	LSC		43427	1	T	ycf3	LSC		49048	6	atttta	intergenic	LSC		32898	6	ATAAGA	intergenic	LSC
43243	16	ATTAATTTCTTAATAA	ycf3	LSC		42843	7	GTTAGAT	intergenic	LSC		46443	6	tttgat	rps4	LSC		44981	6	ATAAGA	ycf3	LSC		49480	2	at	intergenic	LSC		33048	1	T	intergenic	LSC
44993	6	ATAAGA	ycf3	LSC		43259	15	ATTTCTTAATAAATT	ycf3	LSC		46481	7	ggcaggg	rps4	LSC		45092	5	TGTAA	ycf3	LSC		49894	1	g	ndhJ	LSC		33066	11	TTGTATTGAAT	intergenic	LSC
45104	5	TGTAA	ycf3	LSC		43451	1	T	ycf3	LSC		47174	18	caaatttccggctctagg	intergenic	LSC		45298	1	A	intergenic	LSC		49972	8	tctggaat	ndhJ	LSC		33251	15	AGAAAATGAAAAAAG	intergenic	LSC
45310	1	A	intergenic	LSC		45005	6	ATAAGA	ycf3	LSC		47405	7	atgaatt	intergenic	LSC		45550	2	AA	intergenic	LSC		50522	6	tatata	ndhK	LSC		33460	2	AC	psbD	LSC
45562	3	AAA	intergenic	LSC		45116	5	TGTAA	ycf3	LSC		47823	1	c	intergenic	LSC		46096	1	T	intergenic	LSC		51319	3	ttt	ndhC	LSC		36257	3	TTT	intergenic	LSC
46109	1	T	intergenic	LSC		45322	1	A	intergenic	LSC		47847	1	g	intergenic	LSC		46223	4	ATAT	intergenic	LSC		51801	9	ttagttaaa	intergenic	LSC		36604	18	GATCTATCTATCCATATA	psbZ	LSC
46456	6	TTTGAT	rps4	LSC		45574	2	AA	intergenic	LSC		48635	8	actaaaat	intergenic	LSC		46443	6	TTTGAT	rps4	LSC		51925	1	t	intergenic	LSC		37222	4	AAAG	intergenic and trnfM-CAU	LSC
46494	7	GGCAGGG	rps4	LSC		46120	1	T	intergenic	LSC		49029	4	gtct	intergenic	LSC		46481	7	GGCAGGG	rps4	LSC		52002	2	aa	intergenic	LSC		37301	2	AT	intergenic	LSC
47186	18	GCAAATTTCCGGCTCTAG	intergenic	LSC		46467	6	TTTGAT	rps4	LSC		49083	6	atttta	intergenic	LSC		47173	18	GCAAATTTCCGGCTCTAG	intergenic	LSC		52106	2	tt	intergenic	LSC		37650	9	CATTAAAAT	rps14	LSC
47411	7	ATGAATT	intergenic	LSC		46505	7	GGCAGGG	rps4	LSC		49525	14	aaaaaggtatataa	intergenic	LSC		47398	7	ATGAATT	intergenic	LSC		52200	1	t	intergenic	LSC		38258	4	TAAG	psaB	LSC
47810	1	A	intergenic	LSC		47197	18	GCAAATTTCCGGCTCTAG	intergenic	LSC		49565	6	ttttta	intergenic	LSC		47823	1	C	intergenic	LSC		52302	1	a	intergenic	LSC		42910	7	TTTAGAT	intergenic	LSC
47836	1	C	intergenic	LSC		47422	7	ATGAATT	intergenic	LSC		49927	1	g	ndhJ	LSC		47847	1	G	intergenic	LSC		52471	1	c	intergenic	LSC		43059	10	ACCCCTTTTT	intergenic	LSC
47860	1	G	intergenic	LSC		47847	1	C	intergenic	LSC		50005	8	tctggaat	ndhJ	LSC		48635	8	ACTAAAAT	intergenic	LSC		52503	11	attcgatttag	intergenic	LSC		43107	7	CTAGTGT	intergenic	LSC
47875	1	T	intergenic	LSC		47871	1	G	intergenic	LSC		50555	6	tatata	ndhK	LSC		49029	4	GTCT	intergenic	LSC		52581	8	gattaggt	intergenic	LSC		43335	2	AA	ycf3	LSC
48010	1	A	trnL-UAA	LSC		48659	8	ACTAAAAT	intergenic	LSC		51352	3	ttt	ndhC	LSC		49083	6	ATTTTA	intergenic	LSC		52704	1	a	intergenic	LSC		44048	8	TTCATAAG	ycf3	LSC
48650	8	ACTAAAAT	intergenic	LSC		49053	4	GTCT	intergenic	LSC		51949	4	tttt	intergenic	LSC		49525	14	AAAAAGGTATATAA	intergenic	LSC		53605	1	t	intergenic	LSC		44776	5	AATAC	ycf3	LSC
49044	4	GTCT	intergenic	LSC		49107	6	ATTTTA	intergenic	LSC		52026	7	tgttaac	intergenic	LSC		49565	6	TTTTTA	intergenic	LSC		53901	1	t	atpE	LSC		46555	3	GGC	rps4	LSC
49098	6	ATTTTA	intergenic	LSC		49549	14	AAAAAGGTATATAA	intergenic	LSC		52226	2	tt	intergenic	LSC		49927	1	G	ndhJ	LSC		55924	6	tatata	intergenic	LSC		46651	7	ATTTATC	rps4	LSC
49540	14	AAAAAGGTATATAA	intergenic	LSC		49589	6	TTTTTA	intergenic	LSC		52329	1	a	intergenic	LSC		50005	8	TCTGGAAT	ndhJ	LSC		56302	9	ttcttttct	intergenic	LSC		47245	18	TCGAAGCAAATTTCCGGC	intergenic	LSC
49580	6	TTTTTA	intergenic	LSC		49951	1	G	ndhJ	LSC		52355	14	gtggaaaaagaaga	intergenic	LSC		50555	6	TATATA	ndhK	LSC		56417	1	g	rbcL	LSC		47475	7	ATGAATT	intergenic	LSC
49942	1	G	ndhJ	LSC		50029	8	TCTGGAAT	ndhJ	LSC		52421	1	a	intergenic	LSC		51352	3	TTT	ndhC	LSC		58140	9	ttaattgaa	intergenic	LSC		47872	5	AGAAA	intergenic	LSC
50020	8	TCTGGAAT	ndhJ	LSC		50579	6	TATATA	ndhK	LSC		52512	1	c	intergenic	LSC		51949	4	TTTT	intergenic	LSC		58398	7	ttattaa	intergenic	LSC		48012	9	ATTGATTCG	trnL-UAA and intergenic	LSC
50570	6	TATATA	ndhK	LSC		51376	3	TTT	ndhC	LSC		52622	8	gattaggt	trnV-UAC	LSC		52026	7	TGTTAAC	intergenic	LSC		58438	1	t	intergenic	LSC		48072	1	A	intergenic	LSC
51367	3	TTT	ndhC	LSC		51973	3	TTT	intergenic	LSC		52665	7	tttgaac	intergenic	LSC		52226	2	TT	intergenic	LSC		58450	4	tcca	intergenic	LSC		48237	88	ATGAAAGAAGATAGGCAAGAAATCAAAGAAGATAAAACACTTTTCGCGAGAGGATCGGTATCGGATGAATTTAAGGATTCCAGTAGAA	intergenic	LSC
51966	271	TTTTTCGATCGAATTTGATTTCGATATAGTTAGTATAAATAGATATTGCTTTTATACAAATAAAATTTTCTTGTTAACTGTTAACTAGGATTCTCTCTAAAGAAAATAAATTCTAAATAAAAATTAGAAAAAATACAATTCTCATTTTTTGTTTAGATTTTTTAATATTTTGAATTCTATTTTTTTTATTCGAAATAGAAATCGATTTTGTTTATAAAAATGTTTCTAAAATTATAATTTTAGAAATATAATTAGGGGGTCTCTTTGTCTC	intergenic	LSC		52049	7	TGTTAAC	intergenic	LSC		52745	1	a	intergenic	LSC		52329	1	A	intergenic	LSC		58461	6	aaaata	intergenic	LSC		48712	8	ACTAAAAT	intergenic	LSC
52338	1	A	intergenic	LSC		52249	2	TT	intergenic	LSC		53433	6	caccta	intergenic	LSC		52355	14	GTGGAAAAAGAAGA	intergenic	LSC		58727	6	aagaaa	accD	LSC		49160	6	ATTTTA	intergenic	LSC
52364	14	GTGGAAAAAGAAGA	intergenic	LSC		52352	1	A	intergenic	LSC		53948	1	t	atpE	LSC		52421	1	A	intergenic	LSC		59262	90	tggaaatagtagtgaaatcgaaaatagtagtgaaagcggaaatagtagtgaaagtggaaatagtagtgaaatcgaaaatagtagtgaaat	accD	LSC		49602	2	AA	intergenic	LSC
52430	1	A	intergenic	LSC		52378	14	GTGGAAAAAGAAGA	intergenic	LSC		55971	6	tatata	intergenic	LSC		52512	1	C	intergenic	LSC		59979	30	ttctccagattcttcagattctccagattc	accD	LSC		50004	1	G	ndhJ	LSC
52521	1	C	intergenic	LSC		52444	1	A	intergenic	LSC		56353	4	tttc	rbcL	LSC		52622	8	GATTAGGT	trnV-UAC	LSC		60696	3	ttg	intergenic	LSC		50624	6	TATATA	ndhK	LSC
52631	8	GATTAGGT	trnV-UAC	LSC		52535	1	C	intergenic	LSC		56459	1	g	rbcL	LSC		52665	7	TTTGAAC	intergenic	LSC		60753	6	attttt	intergenic	LSC		51421	3	TTT	intergenic	LSC
52674	7	TTTGAAC	intergenic	LSC		52645	8	GATTAGGT	intergenic	LSC		56497	2	gt	rbcL	LSC		52745	1	A	intergenic	LSC		60806	9	cttattata	intergenic	LSC		52091	7	TGTTAAC	intergenic	LSC
52754	1	A	intergenic	LSC		52688	7	TTTGAAC	intergenic	LSC		58743	84	aagaaaaagaaaaaaggggaaacggaaacaaagggcagttgaactctttcttagacttagaaaagaaggagggaacccttaaga	accD	LSC		53433	6	CACCTA	intergenic	LSC		61016	32	ttatacatatctttgatgaagaaaagcgatta	intergenic	LSC		52136	8	ATAAAAAT	intergenic	LSC
53442	6	CACCTA	trnM-CAU	LSC		53456	6	CACCTA	trnM-CAU	LSC		59338	108	cggaaatagtagtgaaagtggaaatagtagtgaaatcgaaaatagtagtgaaagcggaaatagtagtgaaagtggaaatagtagtgaaatcgaaaatagtagtgaaat	accD	LSC		53948	1	T	atpE	LSC		61227	6	tattat	intergenic	LSC		52208	10	ATTTTTTTTA	intergenic	LSC
53957	1	T	atpE	LSC		53971	1	T	atpE	LSC		59799	135	tcgaaaaagattcagagggacgttctaaagatttcgaaaaagaggtacatacgtgtttcgaagaggcgccttatccagatccagagccttctcaagaggagccccctcaagattcagaggggcattctaaagacc	accD	LSC		55968	6	ATATAT	intergenic	LSC		61434	1	t	ycf4	LSC		52309	1	T	intergenic	LSC
55977	6	ATATAT	intergenic	LSC		55991	6	ATATAT	intergenic	LSC		60112	156	tacagaatctccagattctacagattctacagaatctccagattctacagattctacagattctatagaatctccagattctacagaatctccagattctacagattctacagaatctccagattctacagattctacagattcagaggaagagga	accD and intergenic	LSC		56353	4	TTTC	rbcL	LSC		62871	1	t	cemA	LSC		52411	1	A	intergenic	LSC
56362	4	TTTC	rbcL	LSC		56376	4	TTTC	rbcL	LSC		60946	2	tg	psaI	LSC		56459	1	G	rbcL	LSC		63248	1	a	cemA	LSC		52489	2	AA	intergenic	LSC
56468	1	G	rbcL	LSC		56482	1	G	rbcL	LSC		61004	194	ttttattttttcttttgtgaaattcggcaaataaaacgaattgaatcttctcttgttaattatgtatatataattaattcaaatagagaaaatatagagttttgtacctttctatatctcccgagaatctcgtttttactaagaatccctgttcgatgggattttaacaaatcgttcggtaatttgtaaaaaac	intergenic	LSC		56498	2	TA	rbcL	LSC		65345	2	aa	intergenic	LSC		52582	1	C	intergenic	LSC
56507	2	TA	rbcL	LSC		56521	2	TA	rbcL	LSC		61430	3	att	ycf4	LSC		58743	84	AAGAAAAAGAAAAAAGGGGAAACGGAAACAAAGGGCAGTTGAACTCTTTCTTAGACTTAGAAAAGAAGGAGGGAACCCTTAAGA	accD	LSC		65601	8	tataatat	intergenic	LSC		52692	8	GATTAGGT	intergenic	LSC
58752	84	AAGAAAAAGAAAAAAGGGGAAACGGAAACAAAGGGCAGTTGAACTCTTTCTTAGACTTAGAAAAGAAGGAGGGAACCCTTAAGA	accD	LSC		58766	84	AAGAAAAAGAAAAAAGGGGAAACGGAAACAAAGGGCAGTTGAACTCTTTCTTAGACTTAGAAAAGAAGGAGGGAACCCTTAAGA	accD	LSC		61639	2	tt	ycf4	LSC		59338	108	CGGAAATAGTAGTGAAAGTGGAAATAGTAGTGAAATCGAAAATAGTAGTGAAAGCGGAAATAGTAGTGAAAGTGGAAATAGTAGTGAAATCGAAAATAGTAGTGAAAT	accD	LSC		65662	7	tgagtaa	intergenic and psbJ	LSC		52815	1	A	intergenic	LSC
59347	108	CGGAAATAGTAGTGAAAGTGGAAATAGTAGTGAAATCGAAAATAGTAGTGAAAGCGGAAATAGTAGTGAAAGTGGAAATAGTAGTGAAATCGAAAATAGTAGTGAAAT	accD	LSC		59361	108	CGGAAATAGTAGTGAAAGTGGAAATAGTAGTGAAATCGAAAATAGTAGTGAAAGCGGAAATAGTAGTGAAAGTGGAAATAGTAGTGAAATCGAAAATAGTAGTGAAAT	accD	LSC		61893	11	atttgatgaat	ycf4	LSC		59799	135	TCGAAAAAGATTCAGAGGGACGTTCTAAAGATTTCGAAAAAGAGGTACATACGTGTTTCGAAGAGGCGCCTTATCCAGATCCAGAGCCTTCTCAAGAGGAGCCCCCTCAAGATTCAGAGGGGCATTCTAAAGACC	accD	LSC		65678	6	tttcca	psbJ	LSC		53716	1	T	atpE	LSC
59808	135	TCGAAAAAGATTCAGAGGGACGTTCTAAAGATTTCGAAAAAGAGGTACATACGTGTTTCGAAGAGGCGCCTTATCCAGATCCAGAGCCTTCTCAAGAGGAGCCCCCTCAAGATTCAGAGGGGCATTCTAAAGACC	accD	LSC		59822	135	TCGAAAAAGATTCAGAGGGACGTTCTAAAGATTTCGAAAAAGAGGTACATACGTGTTTCGAAGAGGCGCCTTATCCAGATCCAGAGCCTTCTCAAGAGGAGCCCCCTCAAGATTCAGAGGGGCATTCTAAAGACC	accD	LSC		62889	235	attttttgtcaatcgactttattatccttttcttttgttttgtgctctttaataaccaaacaattggatctcttataatggtaactattcaatttctgttttgtttttccacgcctttttgatcatcacaatattcttcagaaaattccctcaattattctattcctgacttatgggtaatcggtgaatttttttttcgaaatattggatattttgatagaatgatagaaaagtt	cemA	LSC		60074	18	TCTACAGATTCTATAGAA	accD	LSC		65699	1	a	psbJ	LSC		54013	1	T	atpE	LSC
60121	120	TATAGAATCTCCAGATTCTACAGAATCTCCAGATTCTCCAGATTCTACAGAATCTCCAGATTCTACAGAATCTCCAGATTCTCCAGATTCTACAGATTCTACAGATTCAGAGGAAGAGGA	accD	LSC		60097	171	TCTACAGATTCTACAGATTCTATAGAATCTCCAGATTCTACAGAATCTCCAGATTCTACAGATTCTACAGAATCTCCAGATTCTACAGAATCTCCAGATTCTACAGATTCTACAGATTCTATAGAATCTCCAGATTCTACAGAATCTCCAGATTCTACAGATTCTACAGAA	accD and intergenic	LSC		63252	1	a	cemA	LSC		60130	138	TACAGAATCTCCAGATTCTCCAGAATCTCCAGATTCTCCAGAATCTACAGATTCTACAGATTCTACAGATTCTATAGAATCTCCAGATTCTACAGAATCTCCAGATTCTACAGATTCTACAGATTCAGAGGAAGAGGA	accD and intergenic	LSC		65728	11	ataaacagagt	psbJ	LSC		56033	6	ATATAT	intergenic	LSC
60919	1	G	psaI	LSC		60306	21	TACAGATTCAGAGGAAGAGGA	intergenic	LSC		65857	7	tgagtaa	intergenic	LSC		60946	2	TG	psaI	LSC		65993	1	t	psbL	LSC		56418	4	TTTC	rbcL	LSC
60976	194	TTTTATTTTTTCTTTTGTGAAATTCGGCAAATAAAACGAATTGAATCTTCTCTTGTTAATTATGTATATATAATTAATTCAAATAGAGAAAATATAGAGTTTTGTACCTTTCTATATCTCCCGAGAATCTCGTTTTTACTAAGAATCCCTGTTCGATGGGATTTTAACAAATCGTTCGGTAATTTGTAAAAAAC	psaI and intergenic	LSC		61005	1	G	intergenic	LSC		65899	1	a	intergenic	LSC		61004	194	TTTTATTTTTTCTTTTGTGAAATTCGGCAAATAAAACGAATTGAATCTTCTCTTGTTAATTATGTATATATAATTAATTCAAATAGAGAAAATATAGAGTTTTGTACCTTTCTATATCTCCCGAGAATCTCGTTTTTACTAAGAATCCCTGTTCGATGGGATTTTAACAAATCGTTCGGTAATTTGTAAAAAAC	intergenic	LSC		67106	7	acttgtc	intergenic	LSC		56524	1	G	rbcL	LSC
61402	3	ATT	intergenic	LSC		61062	194	TTTTATTTTTTCTTTTGTGAAATTCGGCAAATAAAACGAATTGAATCTTCTCTTGTTAATTATGTATATATAATTAATTCAAATAGAGAAAATATAGAGTTTTGTACCTTTCTATATCTCCCGAGAATCTCGTTTTTACTAAGAATCCCTGTTCGATGGGATTTTAACAAATCGTTCGGTAATTTGTAAAAAAC	intergenic	LSC		65918	11	ataaacagagt	psbL	LSC		61430	3	ATT	ycf4	LSC		67293	6	cgagat	intergenic	LSC		56552	6	AGGGGG	rbcL	LSC
61611	1	T	ycf4	LSC		61488	3	ATT	ycf4	LSC		67296	7	acttgtc	intergenic	LSC		61639	1	T	ycf4	LSC		67776	1	t	petL	LSC		56681	6	ATAATA	rbcL	LSC
61864	11	ATTTGATGAAT	ycf4	LSC		61697	1	T	ycf4	LSC		67565	5	cgtcc	intergenic	LSC		61892	11	ATTTGATGAAT	ycf4	LSC		67788	6	aattaa	petL	LSC		58501	7	TTTACTT	accD	LSC
62857	191	TTTATTTTTTGTCAATCGACTTTATTATCCTTTTCTTTTGTTTTGTGCTCTTTAATAACCAAACAATTGGATCTCTTATAATGGTAACTATTCAATTTCTGTTTTGTTTTTCCACGCCTTTTTGATCATCACAATATTCTTCAGAAAATTCCCTCAATTATTCTATTCCTGACTTATGGGTAATCGGTGAA	cemA	LSC		61949	11	ATTTGATGAAT	ycf4	LSC		68024	10	atagtgattc	intergenic and petG	LSC		62886	235	TTATTTTTTGTCAATCGACTTTATTATCCTTTTCTTTTGTTTTGTGCTCTTTAATAACCAAACAATTGGATCTCTTATAATGGTAACTATTCAATTTCTGTTTTGTTTTTCCACGCCTTTTTGATCATCACAATATTCTTCAGAAAATTCCCTCAATTATTCTATTCCTGACTTATGGGTAATCGGTGAATTTTTTTTTCGAAATATTGGATATTTTGATAGAATGATAGAAAAG	cemA	LSC		68606	1	t	intergenic	LSC		58642	10	GGAAAAAAAG	accD	LSC
63093	1	T	cemA	LSC		62943	235	TTATTTTTTGTCAATCGACTTTATTATCCTTTTCTTTTGTTTTGTGCTCTTTAATAACCAAACAATTGGATCTCTTATAATGGTAACTATTCAATTTCTGTTTTGTTTTTCCACGCCTTTTTGATCATCACAATATTCTTCAGAAAATTCCCTCAATTATTCTATTCCTGACTTATGGGTAATCGGTGAATTTTTTTTTCGAAATATTGGATATTTTGATAGAATGATAGAAAAG	cemA	LSC		68790	1	t	intergenic	LSC		63251	1	A	cemA	LSC		68810	4	gact	intergenic	LSC		58718	5	ATTGC	accD	LSC
63224	1	A	cemA	LSC		63308	1	A	cemA	LSC		69038	9	gtatgcata	psaJ	LSC		65856	7	TGAGTAA	intergenic	LSC		68854	9	gtatgcata	intergenic	LSC		58827	93	AAGAAAAAGAAAAAAGGGGAAACGGAAACAAAGGGGAGTTGAACTCTTTCTTAGACTTAAAAAAGAAGGAGGGAATTCTTAGGAAAGAAAGGA	accD	LSC
63426	1	A	cemA	LSC		65669	1	A	psbJ	LSC		69397	1	a	intergenic	LSC		65887	1	A	intergenic	LSC		69213	1	a	intergenic	LSC		58939	6	GTCTAA	accD	LSC
65586	1	A	intergenic	LSC		65914	7	TGAGTAA	intergenic and psbL	LSC		70051	5	ttatt	rps18	LSC		65917	11	ATAAACAGAGT	psbL	LSC		69885	10	ttgattgcaa	intergenic	LSC		59023	9	CAATAAAAG	accD	LSC
65831	7	TGAGTAA	intergenic	LSC		65945	1	A	psbL	LSC		70075	10	tgattgcaat	rps18	LSC		67295	7	ACTTGTC	intergenic	LSC		70957	11	aatatttataa	rpl20	LSC		59134	6	TGAGAG	accD	LSC
65891	11	ATAAACAGAGT	intergenic	LSC		65975	11	ATAAACAGAGT	psbL	LSC		70469	9	attatatta	intergenic	LSC		67564	5	CGTCC	intergenic	LSC		72111	8	agataatg	intergenic	LSC		59274	6	GGAATA	accD	LSC
67269	7	ACTTGTC	intergenic	LSC		67353	7	ACTTGTC	intergenic	LSC		70574	18	ttttagatctgaccaaaa	intergenic	LSC		68028	10	GATTCAAAAA	petG	LSC		73065	1	a	intergenic	LSC		59401	114	CGAAAATAGTAGTGAAAGCGGAAATAGTAGTGAAAGCGGAAATAGTAGTGAAAGTGGAAATAGTAGTGAAATCGAAAATAGTAGTGAAAGCGGAAATAGTAGTGAAAGTGGAAA	accD	LSC
67538	5	CGTCC	intergenic	LSC		67622	5	CGTCC	intergenic	LSC		71176	14	aatagtttaactac	intergenic	LSC		68789	1	T	intergenic	LSC		73161	1	t	intergenic	LSC		59525	9	ATCGAAAAT	accD	LSC
68002	10	GATTCAAAAA	intergenic	LSC		68011	1	A	intergenic	LSC		72330	8	agataatg	intergenic	LSC		69037	9	GTATGCATA	psaJ	LSC		73529	7	tcttttt	intergenic	LSC		59795	6	TCAGAG	accD	LSC
68763	1	T	intergenic	LSC		68087	10	GATTCAAAAA	petG	LSC		72590	11	accagatgatt	intergenic	LSC		69396	1	A	intergenic	LSC		73709	1	t	intergenic	LSC		59870	6	AAATTA	accD	LSC
69011	9	GTATGCATA	psaJ	LSC		68848	1	T	intergenic	LSC		73333	1	t	intergenic	LSC		70050	5	TTATT	rps18	LSC		73949	24	ccctagctctgactttatccctga	intergenic	LSC		59950	66	CATGGAACAATATTTAAAGAAGCGTTGCGAGCGGATTTCTCAAGAATTAGATGAAATAATCGGGAA	accD	LSC
69370	1	A	intergenic	LSC		69096	9	GTATGCATA	psaJ	LSC		73823	1	t	intergenic	LSC		70072	10	ATTGATTGCA	rps18	LSC		74080	246	gtggatgataaggatactttggattataaggtggatgataaggatactttggattatgaggtggatgataaggagactttggattataaggtggatgataaggagactttggattataaggtggatgataaggagactttggatctggatcagaaggctctggatctggatcagaaggctctggatctggatcagaaggctctggatctggatcagaaggctctggatctctatcaggaggcctta	intergenic	LSC		60048	12	AATCCCCAGATT	accD	LSC
70024	5	TTATT	rps18	LSC		69455	1	A	intergenic	LSC		73917	1	c	intergenic	LSC		70468	9	ATTATATTA	intergenic	LSC		74624	1	t	intergenic	LSC		60073	6	AGATTA	accD	LSC
70046	10	ATTGATTGCA	rps18	LSC		70109	5	TTATT	rps18	LSC		74209	15	tttggacctcgctct	intergenic	LSC		70573	18	TTTTAGATCTGACCAAAA	intergenic	LSC		74689	27	ttgtcttcttgtctttatatcctagaa	psbB	LSC		60085	6	ATCTCC	accD	LSC
70442	9	ATTATATTA	intergenic	LSC		70131	10	ATTGATTGCA	rps18	LSC		74249	168	ttggtggatgataaggatactttggattataaggtggatgataaggatactttggattataaggtggatgataaggatactttggattatgaggtggatgataaggagactttggattataaggtggatgataaggagactttggattataaggtggatgataaggag	intergenic	LSC		71175	14	AATAGTTTAACTAC	intergenic	LSC		74737	69	aaattaaatatattgaatttgataatattggatttcactttaatgtttctactatattaattatatatt	psbB	LSC		60099	15	CAGATTATACAGAAT	accD	LSC
70547	18	TTTTAGATCTGACCAAAA	intergenic	LSC		70527	9	ATTATATTA	intergenic	LSC		74432	3	cag	intergenic	LSC		72329	8	AGATAATG	intergenic	LSC		75128	11	tatcaacaaaa	psbB	LSC		60123	3	ATA	accD	LSC
71149	14	AATAGTTTAACTAC	intergenic	LSC		70632	18	TTTTAGATCTGACCAAAA	rpl20	LSC		74454	3	aga	intergenic	LSC		72589	11	ACCAGATGATT	intergenic	LSC		76848	1	t	psbH	LSC		60130	6	ATCTCC	accD	LSC
72303	8	AGATAATG	intergenic	LSC		71234	14	AATAGTTTAACTAC	intergenic	LSC		74479	3	cct	intergenic	LSC		73332	1	T	intergenic	LSC		77801	2	tg	intergenic	LSC		60149	25	TCTCCAGATTATCCAGATTATCCAG	accD	LSC
72563	11	ACCAGATGATT	intergenic	LSC		72388	8	AGATAATG	intergenic	LSC		74503	9	tttggacgt	intergenic	LSC		73822	1	T	intergenic	LSC		77926	2	aa	petB	LSC		60184	5	TTATC	accD	LSC
73306	1	T	intergenic	LSC		72648	11	ACCAGATGATT	intergenic	LSC		74551	39	ggagactttggattataaggtggatcataaggagacttt	intergenic	LSC		73916	1	C	intergenic	LSC		78397	5	ttctc	petB	LSC		60202	6	TTATCC	accD	LSC
73796	1	T	intergenic	LSC		73391	1	T	intergenic	LSC		74614	3	ctt	intergenic	LSC		74193	15	GGATCTGGATAAGAA	intergenic	LSC		78429	8	attctaag	petB	LSC		60221	4	TATC	accD	LSC
73890	1	C	intergenic	LSC		73881	1	T	intergenic	LSC		74906	19	ttgtctttatattctatta	psbB	LSC		74229	2	GG	intergenic	LSC		79158	4	agag	intergenic	LSC		60237	6	ATTATC	accD	LSC
74167	15	GGATCTGGATAAGAA	intergenic	LSC		73975	1	C	intergenic	LSC		74960	197	gacaatattggatttcactttgatgcggaaacgtaaccatggatttattgtcttgtctttatattctattatttatattctattatatattaaatatattgattaaatatatttaatttgataatattggatctgattttaatgtttctattatattaattatatattaatatattgaatttgtcaatattgaattc	psbB	LSC		74236	16	GTGGATGATAAGGATA	intergenic	LSC		79350	1	g	intergenic	LSC		60249	8	ATCCAGAA	accD	LSC
74203	2	GG	intergenic	LSC		74252	15	GGATCTGGATAAGAA	intergenic	LSC		75465	11	tatcaacaaaa	psbB	LSC		74258	24	ATTATAAGGTGGATGATAAGGATA	intergenic	LSC		80701	12	tattcaattaaa	rpoA	LSC		60264	17	ATTATCCAGAATCCCCA	accD and intergenic	LSC
74210	46	GTGGATGATAAGGATACTTTGGATTATAAGGTGGATGATAAGGATA	intergenic	LSC		74288	2	GG	intergenic	LSC		77163	5	tattt	intergenic	LSC		74287	24	GATTATAAGGTGGATGATAAGGAT	intergenic	LSC		80784	1	t	rpoA	LSC		60294	15	CTCCAGATTATCCAG	intergenic	LSC
74265	6	ATAAGG	intergenic	LSC		74295	16	GTGGATGATAAGGATA	intergenic	LSC		77185	1	t	intergenic	LSC		74321	17	ATGAGGTGGATGATAAG	intergenic	LSC		81058	21	aattccaatcttttcaattct	rpoA	LSC		60321	1	A	intergenic	LSC
74281	6	GGATAC	intergenic	LSC		74317	24	ATTATAAGGTGGATGATAAGGATA	intergenic	LSC		78261	1	a	petB	LSC		74347	25	GATTATAAGGTGGATGATAAGGAGA	intergenic	LSC		81969	9	atgtttatt	rpl36	LSC		60352	3	AGA	intergenic	LSC
74298	18	AGGTGGATGATAAGGAGA	intergenic	LSC		74346	24	GATTATAAGGTGGATGATAAGGAT	intergenic	LSC		78732	5	ttctc	intergenic	LSC		74381	6	ATAAGG	intergenic	LSC		83588	18	ttattattatattatttg	intergenic	LSC		60421	18	AGAGGAAGAGGAAGAGGA	intergenic	LSC
74322	24	ATTATAAGGTGGATGATAAGGAGA	intergenic	LSC		74380	17	ATGAGGTGGATGATAAG	intergenic	LSC		79621	5	atatt	petD	LSC		74397	6	GGAGAC	intergenic	LSC		83719	26	ataataatataataaatattattata	rpl16	LSC		61117	2	TG	intergenic	LSC
74350	24	GGATTATAAGGTGGATGATAAGGA	intergenic	LSC		74406	25	GATTATAAGGTGGATGATAAGGAGA	intergenic	LSC		79677	1	g	petD	LSC		74412	9	GGATCAGAA	intergenic	LSC		85473	3	ttt	rps3	LSC		61173	6	ATTTTT	intergenic	LSC
74391	3	AGA	intergenic	LSC		74440	6	ATAAGG	intergenic	LSC		81135	4	ccgc	rpoA	LSC		74433	9	GGATCAGAA	intergenic	LSC		85521	1	t	rps3	LSC		61601	56	AATTAATATTATTACAAGATATCTTTATAACAATATAATAATAACAGGTACAAAAT	ycf4	LSC
74411	3	CAG	intergenic	LSC		74456	6	GGAGAC	intergenic	LSC		81372	21	aattccaatcttttcaattct	rps11	LSC		74459	3	AGA	intergenic	LSC		85767	10	atagaattaa	rps3	LSC		62845	1	A	cemA	LSC
74428	9	GGATCAGAA	intergenic	LSC		74471	9	GGATCAGAA	intergenic	LSC		82283	9	atgtttatt	infA	LSC		74481	7	CTATTTG	intergenic	LSC		85809	3	ttg	rps3	LSC		63299	1	T	cemA	LSC
74457	21	AGGCTCTGGATCTCTATCAGG	intergenic	LSC		74492	9	GGATCAGAA	intergenic	LSC		83088	9	cgaatcctt	intergenic	LSC		74492	2	TC	intergenic	LSC		88792	15	tgcgatttcacttgc	psbA	IRa		63345	1	T	cemA	LSC
74497	39	GGAGACTTTGGATTATAAGGTGGATCATAAGGAGACTTT	intergenic	LSC		74518	3	AGA	intergenic	LSC		83910	12	attattattata	rpl16	LSC		74532	39	GGAGACTTTGGATTATAAGGTGGATCATAAGGAGACTTT	intergenic	LSC		89288	2	at	intergenic	IRa		63564	1	A	intergenic	LSC
74560	3	CTT	intergenic	LSC		74540	7	CTATTTG	intergenic	LSC		83933	6	tgttta	rpl16	LSC		74595	3	CTT	intergenic	LSC		89923	1	t	trnI-CAU	IRa		63677	2	AA	intergenic	LSC
74852	19	TTGTCTTTATATTCTATTA	psbB	LSC		74551	2	TC	intergenic	LSC		84037	26	atattataataatataataaatatta	intergenic	LSC		74887	19	TTGTCTTTATATTCTATTA	psbB	LSC		90065	37	ataactacataatgaattacagaattccataatataa	intergenic	IRa		66014	7	TTTTTTT	psbL	LSC
74906	197	GACAATATTGGATTTCACTTTGATGCGGAAACGTAACCATGGATTTATTGTCTTGTCTTTATATTCTATTATATATATTCTATTATATATTAAATATATTGATTAAATATATTTAATTTGATAATATTGGATCTGATTTTAATGTTTCTATTATATTAATTATATATTAATATATTGAATTTGTCAATATTGAATTC	psbB	LSC		74591	39	GGAGACTTTGGATTATAAGGTGGATCATAAGGAGACTTT	intergenic	LSC		85177	4	atta	intergenic	LSC		74941	202	GACAATATTGGATTTCACTTTGATGCGGAAACGTAACCATGGATTTATTGTCTTGTCTTTATATTCTATTATTTATATTCTATTATATATTAAATATATATTAAATATTAAATATATTTAATTTGATAATATTGGATCTGATTTTAATGTTTCTATTATATTAATTATATATTAATATATTGAATTTGTCAATATTGAATTC	psbB	LSC		90213	118	gaattccataatgaattacagaattccataatataaataactacataacgaattccataatgaattacagaattccataatataaataactacataacgaattccataatgaattaca	intergenic	IRa		66087	7	TGAGTAA	psbF	LSC
75411	11	TATCAACAAAA	psbB	LSC		74654	3	CTT	intergenic	LSC		85248	6	tattta	rps3	LSC		75451	11	TATCAACAAAA	psbB	LSC		92080	75	ataagaaatatgcccttgtaaacgatttggaatatctattcgttctatcaataaccagtccggttctgttgtata	ycf2	IRa		66101	1	T	psbF	LSC
77109	5	TATTT	intergenic	LSC		74711	18	TTTGGTAGATAAAGAGGG	psbB	LSC		85806	3	ttt	rps3	LSC		77149	5	TATTT	intergenic	LSC		92857	9	ggatgattg	ycf2	IRa		66118	2	AA	psbF	LSC
77131	1	T	intergenic	LSC		74964	19	TTGTCTTTATATTCTATTA	psbB	LSC		85854	2	tt	rps3	LSC		77171	1	T	intergenic	LSC		96364	12	atgaagatgaag	ycf15	IRa		66149	2	GT	psbF	LSC
78207	1	A	petB	LSC		75018	197	GACAATATTGGATTTCACTTTGATGCGGAAACGTAACCATGGATTTATTGTCTTGTCTTTATATTCTATTATTTATATTCTATTATATATTAAATATATTGATTAAATATGTTTAATTTGATAATATTGGATCTGATTTTAATGTTTCTATTATATTAATTATATATTAATATATTGAATTTGTCAATATTGAATTC	psbB	LSC		86001	1	t	rpl22	LSC		78247	1	A	petB	LSC		96605	9	tgcagatga	intergenic	IRa		67514	11	CTTTACTTGTC	intergenic	LSC
78678	5	TTCTC	intergenic	LSC		75523	11	TATCAACAAAA	psbB	LSC		86111	1	t	rpl22	LSC		78718	5	TTCTC	intergenic	LSC		96656	18	cccttccccttaccctta	intergenic	IRa		67864	1	T	intergenic	LSC
79567	5	ATATT	petD	LSC		77221	5	TATTT	intergenic	LSC		86126	3	ttt	rpl22	LSC		79607	5	ATATT	petD	LSC		96759	6	aattcc	intergenic	IRa		68044	1	G	petG	LSC
79623	1	G	petD	LSC		77243	1	T	intergenic	LSC		87666	1	t	rpl2	LSC		79663	1	G	petD	LSC		97312	7	ccgatag	intergenic	IRa		68475	14	AATTTATTCTTGCA	intergenic	LSC
81081	4	CCGC	rpoA	LSC		78319	1	A	petB	LSC		89596	1	a	intergenic	IRa		81121	4	CCGC	rpoA	LSC		97479	6	gggggt	intergenic	IRa		69014	1	T	psaJ	LSC
81318	21	AATTCCAATCTTTTCAATTCT	intergenic	LSC		78790	5	TTCTC	intergenic	LSC		89607	2	at	intergenic	IRa		81358	21	AATTCCAATCTTTTCAATTCT	rps11	LSC		97605	5	tgata	ndhB	IRa		69262	9	GTATGCATA	intergenic	LSC
82229	9	ATGTTTATT	infA	LSC		79679	5	ATATT	petD	LSC		90132	18	aatttatataccttttca	intergenic	IRa		82269	9	ATGTTTATT	infA	LSC		98167	1	g	ndhB	IRa		69276	1	T	intergenic	LSC
83027	9	AATCCTTCG	intergenic	LSC		79735	1	G	petD	LSC		90382	45	cataactacataatgaattacagaattccataatataaataacta	intergenic	IRa		83067	9	AATCCTTCG	intergenic	LSC		102373	6	atttac	intergenic and ycf15	IRa		69622	1	A	rpl33	LSC
83856	12	ATTATTATTATA	rpl16	LSC		81193	4	CCGC	rpoA	LSC		92356	75	atctattcgttctatcaataaccagtccggttctgttgtataataagaaatatgcccttgtaaacgatttggaat	ycf2	IRa		83896	13	TATTATTATTATA	rpl16	LSC		102532	1	t	ycf15	IRa		70293	10	ATTGATTGCA	rps18 and intergenic	LSC
83879	6	TGTTTA	rpl16	LSC		81430	21	AATTCCAATCTTTTCAATTCT	rps11	LSC		96517	6	aagtac	ycf15	IRa		83920	6	TGTTTA	rpl16	LSC		103510	2	tc	intergenic	IRa		70366	4	CTTG	intergenic	LSC
83983	26	ATATTATAATAATATAATAAATATTA	rpl16	LSC		82341	9	ATGTTTATT	infA	LSC		96682	12	atgaagatgaag	intergenic	IRa		84024	26	ATATTATAATAATATAATAAATATTA	rpl16 and intergenic	LSC		103545	6	aatgga	intergenic and rrn16S	IRa		70689	41	ATTATAATTATATTATTATATATAATAACATATTTAATTAA	rpl20	LSC
85123	4	ATTA	intergenic	LSC		83139	9	AATCCTTCG	rpl14	LSC		96928	9	atgatgcag	intergenic	IRa		85164	4	ATTA	intergenic	LSC		104206	5	gttat	rrn16S	IRa		70781	1	T	rpl20	LSC
85194	6	TATTTA	intergenic	LSC		83968	12	ATTATTATTATA	rpl16	LSC		96974	15	ttccccttcccctta	trnL-CAA	IRa		85235	6	TATTTA	rps3	LSC		108158	7	aaagtta	rrn23S	IRa		71201	60	GTAAAAGAGCTACGGATCTTAAAAGACCTTTTAAAAGAGCTACGGATCTTAAAAGACCTT	intergenic	LSC
85752	3	TTT	rps3	LSC		83991	6	TGTTTA	rpl16	LSC		98469	1	g	ndhB	IRa		85793	3	TTT	rps3	LSC		111415	9	gccaatatg	intergenic	IRa		71406	18	AAATCGGGGAAAACGAAG	intergenic	LSC
85800	2	TT	rps3	LSC		84095	26	ATATTATAATAATATAATAAATATTA	intergenic	LSC		111690	9	gccaatatg	intergenic	IRa		85841	2	TT	rps3	LSC		112021	6	cttttt	intergenic	IRa		71471	4	AAAT	intergenic	LSC
85947	1	T	rpl22	LSC		85235	4	ATTA	rps3	LSC		112364	1	t	intergenic	IRa		85988	1	T	rpl22	LSC		112087	1	t	intergenic	IRa		71508	10	ATAAAATATT	intergenic	LSC
86057	1	T	rpl22	LSC		85306	6	TATTTA	rps3	LSC		113415	35	aaaagcatcatagaataatctaatccaaaaattgc	ndhF	SSC		86098	1	T	rpl22	LSC		112940	235	aaaagcatcatagaataatctaatccaaaaattgcaatagaaaagcatcatagaataatctaatccaaaaattgcaatagaaaagcatcatagaataatctaatccaaaaattgcaatagaaaagcatcatagaataatctaatccaaaaattgcaatagaaaagcatcatagaataatctaatccaaaaattgcaatagaaaagcatcatagaataatctaatccaaaaattgc	intergenic and ndhF	SSC		71877	10	CGAATCCCTC	intergenic	LSC
86070	2	TT	rpl22	LSC		85864	4	TTTT	rps3	LSC		113949	63	ataccaattaaattataaatttaactatttaaaaaattaaactatttaaaacgatttaacttg	ndhF	SSC		86113	3	TTT	rpl22	LSC		113674	27	taattctaaattaaactatttaacttg	ndhF	SSC		71896	1	T	intergenic	LSC
87611	1	T	rpl2	LSC		85913	2	TT	rpl22	LSC		114086	1	a	ndhF	SSC		89583	1	A	intergenic	IRa		113775	1	a	ndhF	SSC		71982	5	TTGAT	intergenic	LSC
89541	1	A	intergenic	IRa		86060	1	T	rpl22	LSC		116333	1	t	rpl32	SSC		89594	2	AT	intergenic	IRa		116011	3	aat	intergenic	SSC		72235	6	TCTTAA	intergenic	LSC
89552	2	AT	intergenic	IRa		86170	1	T	rpl22	LSC		116736	4	cccc	intergenic	SSC		90119	18	AATTTATATACCTTTTCA	intergenic	IRa		116255	6	ttaatt	rpl32	SSC		72622	8	AGATAATG	intergenic	LSC
90077	18	AATTTATATACCTTTTCA	intergenic	IRa		86185	3	TTT	rpl22	LSC		116771	214	ttcattatggaggaattgattgatggttttccatttcaataaaaaaaaaaaaaatagttattggaaagactataagatccgtcactttatctaaatctaaaattaagttaattttctatttatttaaaaagaaaaaattaataaaaaaatgactaagagttcgtttatcaagctatagctatgtatactttaataatttaaataattaattaat	intergenic	SSC		90369	45	CATAACTACATAATGAATTACAGAATTCCATAATATAAATAACTA	intergenic	IRa		116424	4	cccc	intergenic	SSC		73576	1	A	intergenic	LSC
90327	143	CATAACTACATAATGAATTACAGAATTCCATAATATAAATAACTACATAACGAATTCCATAATGAATTACAGAATTCCATAATATAAATAACTACATAACGAATTCCATAATGAATTACAGAATTCCATAATATAAATAACTA	intergenic	IRa		89655	1	A	intergenic	IRa		117047	1	a	intergenic	SSC		92343	75	ATCTATTCGTTCTATCAATAACCAGTCCGGTTCTGTTGTATAATAAGAAATATGCCCTTGTAAACGATTTGGAAT	ycf2	IRa		116547	6	atctaa	intergenic	SSC		73628	1	A	intergenic	LSC
92301	75	ATCTATTCGTTCTATCAATAACCAGTCCGGTTCTGTTGTATAATAAGAAATATGCCCTTGTAAACGATTTGGAAT	ycf2	IRa		89666	2	AT	intergenic	IRa		117067	5	ttata	intergenic	SSC		96504	6	AAGTAC	ycf15	IRa		116669	3	tac	intergenic	SSC		74213	1	T	intergenic	LSC
96462	6	AAGTAC	ycf15	IRa		90191	18	AATTTATATACCTTTTCA	intergenic	IRa		117113	1	c	intergenic	SSC		96669	12	ATGAAGATGAAG	intergenic	IRa		116759	14	tatattccttttct	intergenic	SSC		74416	6	CAGGTG	intergenic	LSC
96627	12	ATGAAGATGAAG	intergenic	IRa		90441	45	CATAACTACATAATGAATTACAGAATTCCATAATATAAATAACTA	intergenic	IRa		117178	8	atttcaaa	trnL-UAG	SSC		96910	9	TGCAGATGA	intergenic	IRa		116878	1	a	intergenic	SSC		74473	12	TTACCCCTGACC	intergenic	LSC
96868	9	TGCAGATGA	intergenic	IRa		92415	75	ATCTATTCGTTCTATCAATAACCAGTCCGGTTCTGTTGTATAATAAGAAATATGCCCTTGTAAACGATTTGGAAT	ycf2	IRa		118424	1	c	intergenic	SSC		96961	15	TTCCCCTTCCCCTTA	trnL-CAA	IRa		117452	7	atgaatc	ccsA	SSC		74528	15	TAGATAAGGATACCA	intergenic	LSC
96919	15	TTCCCCTTCCCCTTA	intergenic	IRa		96576	6	AAGTAC	ycf15	IRa		119505	1	t	ndhD	SSC		98456	1	G	ndhB	IRa		117545	8	tttataaa	ccsA	SSC		74568	5	AGCCC	intergenic	LSC
98414	1	G	ndhB	IRa		96741	12	ATGAAGATGAAG	intergenic	IRa		121701	6	atattc	intergenic	SSC		111677	9	GCCAATATG	intergenic	IRa		117773	9	ttccagaag	ccsA	SSC		74577	2	AA	intergenic	LSC
111635	9	GCCAATATG	intergenic	IRa		96982	9	TGCAGATGA	trnL-CAA	IRa		123052	1	a	ndhA	SSC		112349	1	T	intergenic	IRa		119236	1	t	ndhD	SSC		74599	6	ATGCCC	intergenic	LSC
112307	1	T	intergenic	IRa		97033	15	TTCCCCTTCCCCTTA	trnL-CAA and intergenic	IRa		124428	8	tatcttga	ndhA	SSC		113437	285	AATAGAAAAGCATCATAGAATAATCTAATCCAAAAATTGCAATAGAAAAGCATCATAGAATAATCTAATCCAAAAATTGCAATAGAAAAGCATCATAGAATAATCTAATCCAAAAATTGCAATAGAAAAGCATCATAGAATAATCTAATCCAAAAATTGCAATAGAAAAGCATCATAGAATAATCTAATCCAAAAATTGCAATAGAAAAGCATCATAGAATAATCTAATCCAAAAATTGCAATAGAAAAGCATCATAGAATAATCTAATCCAAAAATTGCAATAG	ndhF	SSC		122503	8	aagaaata	ndhI	SSC		74624	3	GGA	intergenic	LSC
113395	5	AATAG	ndhF	SSC		111748	9	GCCAATATG	trnN-GUU	IRa		124766	3	ata	ndhA	SSC		114211	36	CAATTAAATTATACCAATTAAATTATAAATTTAACT	ndhF	SSC		122613	85	tgatgtagatacaattttggaccaatcttcattctttatccgaaagaggaatttgaaactatatattttgaaaccattactggaa	intergenic and ndhA	SSC		74647	15	CTCTGTATCTGGTTT	intergenic	LSC
113889	40	CAATTAAATAAATTATACCAATTAAATTAAAAATTTAACT	ndhF	SSC		112420	1	T	intergenic	IRa		124781	1	a	ndhA	SSC		114256	27	ATTAAACTATTTAAAACGATTTAACTT	ndhF	SSC		122751	1	a	ndhA	SSC		74688	6	AAGGAG	psbB	LSC
113938	27	ATTAAACTATTTAAAACGATTTAACTT	ndhF	SSC		113473	35	AAAAGCATCATAGAATAATCTAATCCAAAAATTGC	ndhF	SSC		124824	1	a	ndhA	SSC		114358	1	A	ndhF	SSC		124223	1	a	ndhA	SSC		74734	6	ATAAGG	psbB	LSC
114040	1	A	ndhF	SSC		113997	36	CAATTAAATTATACCAATTAAATTATAAATTTAACT	ndhF	SSC		125042	1	t	ndhH	SSC		116605	1	T	intergenic	SSC		124441	1	a	ndhA	SSC		74768	21	GAATGTATGCCATCGTTATTC	psbB	LSC
116287	1	T	rpl32	SSC		114042	27	ATTAAACTATTTAAAACGATTTAACTT	ndhF	SSC		127695	6	ttcaaa	ycf1	SSC		117008	4	CCCC	intergenic	SSC		124522	1	a	ndhA	SSC		74797	6	ATTGCC	psbB	LSC
116690	4	CCCC	intergenic	SSC		114144	1	A	ndhF	SSC		129393	6	ctttcc	ycf1	SSC		117043	214	TTCATTATGGAGGAATTGATTGATGGTTTTCCATTTCAATAAAAAAAAAAAAAATAGTTATTGGAAAGACTATAAGATCCGTCACTTTATCTAAATCTAAAATTAAGTTAATTTTCTATTTATTTAAAAAGAAAAAATTAATAAAAAAATGACTAAGAGTTCGTTTATCAAGCTATAGCTATGTATACTTTAATAATTTAAATAATTAATTAAT	intergenic	SSC		125023	5	tcaat	ndhH	SSC		74822	2	TT	psbB	LSC
116725	214	TTCATTATGGAGGAATTGATTGATGGTTTTCCATTTCAATAAAAAAAAAAAAAATAGTTATTGGAAAGACTATAAGATCCGTCACTTTATCTAAATCTAAAATTAAGTTAATTTTCTATTTATTTAAAAAGAAAAAATTAATAAAAAAATGACTAAGAGTTCGTTTATCAAGCTATAGCTATGTATACTTTAATAATTTAAATAATTAATTAAT	intergenic	SSC		116391	1	T	intergenic	SSC		130187	6	ctctgt	ycf1	SSC		117319	1	A	intergenic	SSC		127393	6	ttcaaa	ycf1	SSC		74827	13	ATCGTTATTCTCA	psbB	LSC
117001	1	A	intergenic	SSC		116794	4	CCCC	intergenic	SSC		130688	9	tattcttat	ycf1	SSC		117339	5	TTATA	ccsA	SSC		129091	6	ctttcc	ycf1	SSC		74863	3	TGG	psbB	LSC
117021	5	TTATA	intergenic	SSC		116829	214	TTCATTATGGAGGAATTGATTGATGGTTTTCCATTTCAATAAAAAAAAAAAAAATAGTTATTGGAAAGACTATAAGATCCGTCACTTTATCTAAATCTAAAATTAAGTTAATTTTCTATTTATTTAAAAAGAAAAAATTAATAAAAAAATGACTAAGAGTTCGTTTATCAAGCTATAGCTATGTATACTTTAATAATTTAAATAATTAATTAAT	intergenic	SSC		131435	12	cctacccctaat	ycf1	SSC		117385	1	C	ccsA	SSC		130373	9	ttattagtc	ycf1	SSC		74877	16	CATCGTTATTCTCATC	psbB	LSC
117067	1	C	intergenic	SSC		117105	1	A	intergenic	SSC		131730	9	tctttttgg	ycf1	SSC		117450	8	ATTTCAAA	ccsA	SSC		131133	12	cctacccttaat	ycf1	SSC		74898	5	TCCCA	psbB	LSC
117132	8	ATTTCAAA	intergenic	SSC		117135	4	TTTC	intergenic	SSC		131768	6	tttttc	ycf1	SSC		118696	1	C	ndhD	SSC		131458	9	tggtcttga	ycf1	SSC		74925	5	CATCA	psbB	LSC
118378	1	C	intergenic	SSC		117171	1	C	trnL-UAG	SSC		131912	6	tttatt	ycf1	SSC		119777	1	T	ndhD	SSC		133390	12	aatttcttatta	ycf1	IRb		74935	7	CTCATCA	psbB	LSC
119459	1	T	ndhD	SSC		117236	8	ATTTCAAA	trnL-UAG	SSC		133713	12	aatttcttatta	ycf1	IRb		121973	6	ATATTC	intergenic	SSC		134712	235	cttttgcaatttttggattagattattctatgatgcttttctattgcaatttttggattagattattctatgatgcttttctattgcaatttttggattagattattctatgatgcttttctattgcaatttttggattagattattctatgatgcttttctattgcaatttttggattagattattctatgatgcttttctattgcaatttttggattagattattctatgatg	intergenic	IRb		74949	15	CATCGTTATGCTCAT	psbB	LSC
121655	6	ATATTC	ndhG	SSC		118482	1	C	intergenic	SSC		133767	21	ttccatttcaattgaaacaaa	ycf1 and intergenic	IRb		123324	1	A	ndhA	SSC		135795	1	a	rrn4.5S	IRb		74968	21	ATTCCCATCGTTATTCTCATC	psbB	LSC
123006	1	A	ndhA	SSC		119563	1	T	ndhD	SSC		133800	6	ttgaat	intergenic	IRb		124700	8	TATCTTGA	ndhA	SSC		135859	6	aaaaag	rrn4.5S	IRb		75019	3	GCC	psbB	LSC
124382	8	TATCTTGA	ndhA	SSC		121759	6	ATATTC	intergenic	SSC		135035	35	cttttgcaatttttggattagattattctatgatg	intergenic	IRb		125038	3	ATA	ndhH	SSC		136468	9	catattggc	rrn23S	IRb		75028	9	ATTCTCATC	psbB	LSC
124720	3	ATA	ndhA	SSC		123110	1	A	ndhA	SSC		136118	1	a	rrn23S	IRb		125053	1	A	ndhH	SSC		138696	1	t	rrn23S	IRb		75054	7	GCTCATC	psbB	LSC
124735	1	A	ndhA	SSC		124486	8	TATCTTGA	ndhA	SSC		136791	9	catattggc	rrn23S	IRb		125096	1	A	ndhH	SSC		139720	7	ttaactt	intergenic	IRb		75079	6	CTCATC	psbB	LSC
124778	1	A	ndhA	SSC		124824	3	ATA	ndhA	SSC		139019	1	t	rrn23S	IRb		125314	1	T	ndhH	SSC		140171	1	t	intergenic	IRb		75098	8	TTATTCTC	psbB	LSC
124996	1	T	ndhH	SSC		124839	1	A	ndhA	SSC		140487	1	t	intergenic	IRb		127967	6	TTCAAA	ycf1	SSC		140791	1	t	intergenic	IRb		75120	13	CGTTATGCTCATC	psbB	LSC
127649	6	TTCAAA	ycf1	SSC		124882	1	A	ndhH	SSC		141107	1	t	intergenic	IRb		129665	6	CTTTCC	ycf1	SSC		141028	1	a	intergenic	IRb		75156	50	CAGGATTAACATCCTTATGCTCATCAGGATTAACATCGTTATGCTCATCA	psbB	LSC
129347	6	CTTTCC	ycf1	SSC		125100	1	T	ndhH	SSC		141344	1	a	rrn16S	IRb		130459	6	CTCTGT	ycf1	SSC		143682	5	cataa	intergenic	IRb		75226	3	TGT	psbB	LSC
130147	6	ATTAAG	ycf1	SSC		127753	6	TTCAAA	ycf1	SSC		150021	1	c	intergenic	IRb		130947	9	TTATTATTC	ycf1	SSC		144335	6	tttcca	intergenic	IRb		75236	5	TTAAC	psbB	LSC
130629	9	TTATTATTC	ycf1	SSC		129451	6	CTTTCC	ycf1	SSC		151503	15	taaggggaaggggaa	ycf2	IRb		131707	12	CCTACCCCTAAT	ycf1	SSC		144380	2	ga	intergenic	IRb		75256	5	GGTGG	psbB	LSC
131389	12	CCTACCCCTAAT	ycf1	SSC		130245	6	CTCTGT	ycf1	SSC		151551	9	tcatctgca	ycf2	IRb		132002	9	TCTTTTTGG	ycf1	SSC		145352	1	a	intergenic	IRb		75312	12	TTCTTTATTTTC	psbB	LSC
131684	9	TCTTTTTGG	ycf1	SSC		130733	9	TTATTATTC	ycf1	SSC		151785	12	tcttcatcttca	ycf2	IRb		132040	6	TTTTTC	ycf1	SSC		145515	6	gtaaat	intergenic	IRb		75365	7	AAGGCAT	psbB	LSC
131722	6	TTTTTC	ycf1	SSC		131493	12	CCTACCCCTAAT	ycf1	SSC		151966	6	cttgta	ycf2	IRb		132184	6	TTTATT	ycf1	SSC		149725	1	c	ycf15	IRb		75386	5	GAATT	psbB	LSC
131866	6	TTTATT	ycf1	SSC		131788	9	TCTTTTTGG	ycf1	SSC		156020	75	atacaacagaaccggactggttattgatagaacgaatagatattccaaatcgtttacaagggcatatttcttatt	intergenic	IRb		133985	12	AATTTCTTATTA	intergenic	IRb		150282	5	tatat	intergenic	IRb		75397	13	ATAAAAGCGAATG	psbB	LSC
133667	12	AATTTCTTATTA	ycf1	IRb		131826	6	TTTTTC	ycf1	SSC		158059	45	gttatgtagttatttatattatggaattctgtaattcattatgta	psbA	IRb		134039	21	TTCCATTTCAATTGAAACAAA	intergenic	IRb		150406	6	cccacc	intergenic	IRb		75470	5	TATTG	psbB	LSC
133721	21	TTCCATTTCAATTGAAACAAA	ycf1	IRb		131970	6	TTTATT	ycf1	SSC		158328	18	aaggtatataaatttgaa	psbA	IRb		134072	6	TTGAAT	intergenic	IRb		150575	7	ctatcgg	intergenic	IRb		75521	570	ATATTAATTAGATATTAAGATATTGGATTTGTCAATATTAATTAGATATTAAGATATTGGATTTGTCAATATTAATTAGATATTAAGATATTGGATTTGTCAATATTAATTAGATATTAAGATATTGGATTTGTCAATATTAATTAGATATTAAGATATTGGATTTGTCAATATTAATTAGATACTAAGATATTGGATTTGTCAATATTGGATTTCAGGATTTCATTTTGATCTTTTTACTATATTAATTAGATATTGGGTATTTTAATTAGATATTAGGTATTTTAATTAGATATTGGGTATTTTAATTAGATATTAGGTATTTTAATTAGATATTGGGTATTTTAATTAGATATTAGGTATTTTAATTAGATATTGGGTATTTTAATTAGATATTAG…	psbB	LSC
133754	6	TTGAAT	ycf1	IRb		133771	12	AATTTCTTATTA	ycf1	IRb								135310	285	TTCTATTGCAATTTTTGGATTAGATTATTCTATGATGCTTTTCTATTGCAATTTTTGGATTAGATTATTCTATGATGCTTTTCTATTGCAATTTTTGGATTAGATTATTCTATGATGCTTTTCTATTGCAATTTTTGGATTAGATTATTCTATGATGCTTTTCTATTGCAATTTTTGGATTAGATTATTCTATGATGCTTTTCTATTGCAATTTTTGGATTAGATTATTCTATGATGCTTTTCTATTGCAATTTTTGGATTAGATTATTCTATGATGCTTTTCTA	intergenic	IRb		151123	6	ggaatt	ycf2	IRb		76395	11	TATCAACAAAA	psbT	LSC
134992	5	TTCTA	intergenic	IRb		133825	21	TTCCATTTCAATTGAAACAAA	intergenic	IRb								136675	1	A	rrn23S	IRb		151212	18	gggaagggtaagggtaag	ycf2	IRb		78115	1	T	petB	LSC
136077	1	A	rrn23S	IRb		133858	6	TTGAAT	intergenic	IRb								137348	9	CATATTGGC	rrn23S	IRb		151271	9	tcatctgca	ycf2	IRb		79662	5	TTCTC	petD	LSC
136750	9	CATATTGGC	rrn23S	IRb		135093	35	CTTTTGCAATTTTTGGATTAGATTATTCTATGATG	intergenic	IRb								139576	1	T	intergenic	IRb		151505	12	tcttcatcttca	ycf2	IRb		80607	1	G	rpoA	LSC
138978	1	T	rrn23S	IRb		136176	1	A	rrn23S	IRb								141044	1	T	intergenic	IRb		155028	9	caatcatcc	intergenic	IRb		80872	11	ATTTAAGATTG	rpoA	LSC
140446	1	T	intergenic	IRb		136849	9	CATATTGGC	rrn23S	IRb								141664	1	T	rrn16S	IRb		155751	75	ccggactggttattgatagaacgaatagatattccaaatcgtttacaagggcatatttcttattatacaacagaa	intergenic	IRb		82029	2	TT	intergenic	LSC
141066	1	T	intergenic	IRb		139077	1	T	rrn23S	IRb								141901	1	A	rrn16S	IRb		157551	118	attatggaattctgtaattcattatggaattcgttatgtagttatttatattatggaattctgtaattcattatggaattcgttatgtagttatttatattatggaattctgtaattc	psbA	IRb		82095	3	TTC	intergenic	LSC
141303	1	A	rrn16S	IRb		140545	1	T	intergenic	IRb								150578	1	C	intergenic	IRb		157780	37	ttatgtagttatttatattatggaattctgtaattca	psbA	IRb		82310	51	AATCTTTTCAATTCTAATTCCAATGCTATTTTTGTTTTGTTTTTACTTAGT	infA	LSC
149980	1	C	intergenic	IRb		141165	1	T	intergenic	IRb								152060	15	TAAGGGGAAGGGGAA	ycf2	IRb		157969	1	a	psbA	IRb		82672	9	ACTTTCTAT	rps8	LSC
151462	15	TAAGGGGAAGGGGAA	ycf2	IRb		141402	1	A	rrn16S	IRb								152108	9	TCATCTGCA	ycf2	IRb								83224	9	ATGTTTATT	rpl14	LSC
151510	9	TCATCTGCA	ycf2	IRb		151560	15	TAAGGGGAAGGGGAA	ycf2	IRb								152342	12	TCTTCATCTTCA	ycf2	IRb								83919	44	AATTTTGAATCGACTTCTTGGAAGAAAAGAAAAAAGTTTATTGA	rpl16	LSC
151744	12	TCTTCATCTTCA	ycf2	IRb		151608	9	TCATCTGCA	ycf2	IRb								152523	6	CTTGTA	ycf2	IRb								84842	10	TATTATTTTA	intergenic	LSC
151925	6	CTTGTA	ycf2	IRb		151842	12	TCTTCATCTTCA	ycf2	IRb								156554	75	TTTACAAGGGCATATTTCTTATTATACAACAGAACCGGACTGGTTATTGATAGAACGAATAGATATTCCAAATCG	intergenic	IRb								84863	6	TGTTTA	intergenic	LSC
155956	75	TTTACAAGGGCATATTTCTTATTATACAACAGAACCGGACTGGTTATTGATAGAACGAATAGATATTCCAAATCG	intergenic	IRb		152023	6	CTTGTA	ycf2	IRb								158616	45	GTTATGTAGTTATTTATATTATGGAATTCTGTAATTCATTATGTA	intergenic	IRb								84972	26	ATAATAATATAATAAATATTATTATA	intergenic	LSC
157920	143	GTTATGTAGTTATTTATATTATGGAATTCTGTAATTCATTATGGAATTCGTTATGTAGTTATTTATATTATGGAATTCTGTAATTCATTATGGAATTCGTTATGTAGTTATTTATATTATGGAATTCTGTAATTCATTATGTA	psbA	IRb		156054	75	TTTACAAGGGCATATTTCTTATTATACAACAGAACCGGACTGGTTATTGATAGAACGAATAGATATTCCAAATCG	intergenic	IRb								158885	18	AAGGTATATAAATTTGAA	intergenic	IRb								85420	1	A	rps3	LSC
158287	18	AAGGTATATAAATTTGAA	psbA	IRb		158116	45	GTTATGTAGTTATTTATATTATGGAATTCTGTAATTCATTATGTA	psbA	IRb																				85497	21	ATTCTTATCCTGAAATAAAAA	rps3	LSC
						158385	18	AAGGTATATAAATTTGAA	psbA	IRb																				86007	1	T	rpl22	LSC
																														86065	19	TTTATACATATTTAATGAA	rpl22	LSC
																														86166	33	ATAACTAAACATATTAAACATATATTTCTATTC	rpl22	LSC
																														86591	8	TTCTATTC	rps19	LSC
																														86762	1	A	rpl2	LSC
																														86799	1	T	rpl2	LSC
																														87071	1	T	rpl2	LSC
																														88609	1	T	psbA	LSC
																														90503	14	TTCTTACTCTATCA	intergenic	IRa
																														91389	167	GAATTCCATAATGAATTACAGAATTCCATAATATAAATAACTACATAACGAATTCCATAATGAATTACAGAATTCCATAATATAAATAACTACATAACGAATTCCATAATGAATTACAGAATTCCATAATATAAATAACTACATAACGAATTCCATAATGAATTACA	intergenic and ycf2	IRa
																														91585	20	GAATTCCATAATGAATTACA	ycf2	IRa
																														92764	1	T	ycf2	IRa
																														92770	10	GATCGATCTT	ycf2	IRa
																														92786	60	TCCTTCCTTTCTTCAAACGAAACGAACAGAGATAAAATCAGACCGATTCCCGAAATGCCT	ycf2	IRa
																														92865	8	TTCCGGCT	ycf2	IRa
																														92883	3	CGT	ycf2	IRa
																														92890	7	AGCAGAT	ycf2	IRa
																														92922	2	AG	ycf2	IRa
																														92929	5	AGAAT	ycf2	IRa
																														93315	75	ATCTATTCGTTCTATCAATAACCAGTCCGGTTCTGTTGTATAATAAGAAATATGCCCTTGTAAACGATTTGGAAT	ycf2	IRa
																														93583	21	TTATCGAACCGAGAGATCCAA	ycf2	IRa
																														96057	6	ATTCAG	intergenic	IRa
																														97495	6	AGCGAG	intergenic	IRa
																														97588	6	GGCATT	intergenic and ndhB	IRa
																														97658	9	TTTTTTAAT	ndhB	IRa
																														97685	12	GAGTATGAGTTT	ndhB	IRa
																														97903	9	TGCAGATGA	ndhB	IRa
																														97954	12	CCCTTCCCCTTA	ndhB	IRa
																														98051	6	AATTCC	ndhB	IRa
																														98604	6	CGATAG	ndhB	IRa
																														98770	6	GGGGGT	ndhB	IRa
																														99458	1	G	ndhB	IRa
																														103664	6	ATTTAC	rrn16S	IRa
																														103703	1	T	rrn16S	IRa
																														104653	16	ATTCTGTCTCGGTAGG	rrn16S	IRa
																														104798	5	AAAGG	rrn16S	IRa
																														104834	6	AATGAA	rrn16S	IRa
																														105494	1	G	intergenic	IRa
																														107725	2	AA	rrn23S	IRa
																														112694	9	GCCAATATG	intergenic	IRa
																														112910	2	AA	intergenic	IRa
																														113368	2	TT	ndhF	SSC
																														113985	3	CTC	ndhF	SSC
																														114026	12	TTTAATATCCCT	ndhF	SSC
																														114158	1	G	ndhF	SSC
																														114239	22	CATCATAGAATAATCTAATCCA	ndhF	SSC
																														114285	18	AGAATAATCTAATCCAAA	ndhF	SSC
																														114311	19	TAGAAAAGCATCATAGAAT	ndhF	SSC
																														114344	23	ATTGCAATAGAAAAGCATCATAG	ndhF	SSC
																														114387	20	GCAATAGAAAAGCATCATAG	ndhF	SSC
																														114425	22	TTGCAATAGAAAAGCATCATAG	ndhF	SSC
																														114454	32	TAATCCAAAAATTGCAAAAGAAAAGAAAATAA	ndhF	SSC
																														114964	35	TTTTACCAATTAAATTATAAATTTAACTATTAAAT	ndhF	SSC
																														115003	26	TAAACTATTTTAAACTATTTAACTTG	ndhF	SSC
																														115103	1	A	ndhF	SSC
																														117344	12	AAAAGAAAATTT	ccsA	SSC
																														117585	7	AATTAAG	ccsA	SSC
																														117759	4	CCCC	ccsA	SSC
																														117837	96	AAAAAAAAAAATAGTTATTGGAAAGACTATAAGATCCGTCACTTTATCTAAATCTAAAATTAAGTTAATTTTCTATTTATTTAAAAAGAAAAAATT	ccsA	SSC
																														118004	3	TAC	ccsA	SSC
																														118101	2	CT	ccsA	SSC
																														118130	8	CTAGTAAT	ccsA	SSC
																														118809	1	T	ndhD	SSC
																														118853	3	TAT	ndhD	SSC
																														118989	1	T	ndhD	SSC
																														119145	18	TAAATAAAACTGATACCC	ndhD	SSC
																														119461	6	TTTTTA	ndhD	SSC
																														120546	1	T	intergenic	SSC
																														124038	9	AATATAGAA	ndhA	SSC
																														124093	1	A	ndhA	SSC
																														125615	7	ATTTTTC	ndhH	SSC
																														125815	7	CTTTCTA	ndhH	SSC
																														125869	1	A	ndhH	SSC
																														126105	7	GTTATGG	intergenic	SSC
																														128659	47	AATTTTATGTGATAAAATTCATCAATCCAATTGAAAATGGATTGATG	ycf1	SSC
																														128787	6	TTCAAA	ycf1	SSC
																														129562	6	TTACAT	ycf1	SSC
																														130485	6	CTTTCC	ycf1	SSC
																														131987	6	TTTATC	ycf1	SSC
																														132009	6	TTTATT	ycf1	SSC
																														132530	12	CCTACCTTTAAT	ycf1	SSC
																														132824	3	TTC	ycf1	SSC
																														132848	18	GTTTTTTTCTTTTTCTTT	ycf1	SSC
																														132875	6	TTTTTC	ycf1	SSC
																														133011	12	TTCCCATCTTGG	ycf1	SSC
																														133487	24	AGCTAACTTATGTACTTTTCTTCT	ycf1	IRb
																														134286	3	TCA	intergenic	IRb
																														134834	12	ATTCAATTTTGC	intergenic	IRb
																														136160	32	TTATTTTCTTTTCTTTTGCAATTTTTGGATTA	rrn23S	IRb
																														136199	22	CTATGATGCTTTTCTATTGCAA	rrn23S	IRb
																														136239	20	CTATGATGCTTTTCTATTGC	rrn23S	IRb
																														136278	23	TCTATGATGCTTTTCTATTGCAA	rrn23S	IRb
																														136316	19	ATTCTATGATGCTTTTCTA	rrn23S	IRb
																														136342	18	TTTTGGATTAGATTATTC	rrn23S	IRb
																														136385	22	TGGATTAGATTATTCTATGATG	rrn23S	IRb
																														136487	1	C	rrn23S	IRb
																														136594	12	AAAGGGATATTA	rrn23S	IRb
																														136658	3	GAG	rrn23S	IRb
																														137267	2	AA	rrn23S	IRb
																														137726	2	TT	rrn23S	IRb
																														137943	9	CATATTGGC	rrn23S	IRb
																														140171	1	T	intergenic	IRb
																														141639	1	T	rrn16S	IRb
																														142259	1	T	rrn16S	IRb
																														142496	1	A	rrn16S	IRb
																														142913	2	TT	intergenic	IRb
																														145152	1	C	intergenic	IRb
																														145800	6	TTTTCA	rps7	IRb
																														145840	5	CCTTT	rps7	IRb
																														145978	16	TCCTACCGAGACAGAA	rps7	IRb
																														146943	1	A	ndhB	IRb
																														146978	6	GTAAAT	ndhB	IRb
																														151188	1	C	ycf2	IRb
																														151869	6	CCCACC	ycf2	IRb
																														152038	6	CTATCG	ycf2	IRb
																														152585	6	GGAATT	ycf2	IRb
																														152674	12	GGGAAGGGTAAG	ycf2	IRb
																														152727	9	TCATCTGCA	ycf2	IRb
																														152951	12	AAACTCATACTC	ycf2	IRb
																														152981	9	ATTAAAAAA	ycf2	IRb
																														153054	6	AATGCC	ycf2	IRb
																														153147	6	CTCGCT	ycf2	IRb
																														154584	6	TCTGAA	ycf2	IRb
																														157044	21	TTGGATCTCTCGGTTCGATAA	intergenic	IRb
																														157194	75	TTTACAAGGGCATATTTCTTATTATACAACAGAACCGGACTGGTTATTGATAGAACGAATAGATATTCCAAATCG	intergenic	IRb
																														157714	5	ATTCT	psbA	IRb
																														157723	2	TC	psbA	IRb
																														157751	7	ATCTGCT	psbA	IRb
																														157762	3	ACG	psbA	IRb
																														157775	8	AGCCGGAA	psbA	IRb
																														157801	60	AAGGCATTTCGGGAATCGGTCTGATTTTATCTCTGTTCGTTTCGTTTGAAGAAAGGAAGG	psbA	IRb
																														157868	10	AAGATCGATC	psbA	IRb
																														157883	1	A	psbA	IRb
																														159031	118	ATTATGGAATTCTGTAATTCATTATGGAATTCGTTATGTAGTTATTTATATTATGGAATTCTGTAATTCATTATGGAATTCGTTATGTAGTTATTTATATTATGGAATTCTGTAATTC	intergenic	IRb
																														159178	20	ATTATGGAATTCTGTAATTC	intergenic	IRb
																														159235	12	ATTCTGTAATTC	intergenic	IRb
